# Supplementary material for: Temperature difference and systemic risk: Evidence from LASSO-VAR-DY based on China’s pan-financial market
Source: PLoS One. 2024 Mar 15;19(3):e0295575. doi: 10.1371/journal.pone.0295575 (PMC10942056; doi:10.1371/journal.pone.0295575)
Supplement: S1 Appendix — (XLSX) [file pone.0295575.s001.xlsx]

## Sheet: stock return
date	北京银行	工商银行	光大银行	华夏银行	建设银行	交通银行	民生银行	南京银行	宁波银行	农业银行	浦发银行	兴业银行	招商银行	中国银行	中信银行	东方财富	东吴证券	光大证券	广发证券	国金证券	国元证券	海通证券	华泰证券	兴业证券	招商证券	中信证券	天茂集团	新华保险	中国平安	中国人寿	中国太保	滨江集团	城投控股	格力地产	海南高速	海印股份	华发股份	华丽家族	华联控股	华夏幸福	金地集团	金科股份	金融街	陆家嘴	南京高科	轻纺城	荣盛发展	深振业A	首开股份
2012-01-04	-0.0131553	-0.00465019	0.00346821	-0.00983987	-0.00907841	-0.0063898	-0.00535579	-0.0161499	-0.027628	-0.00776566	-0.00951885	-0.00166682	-0.0170339	-0.00314565	-0.0124564	-0.0282372	-0.0419755	-0.0278081	-0.0285698	-0.048416	-0.00822055	-0.0397852	-0.0258194	-0.0174916	-0.0310102	-0.0156122	0.00327095	0.00359713	-0.0158127	-0.0102572	-0.00889213	-0.0551694	0	-0.0158081	-0.00968196	-0.0140148	-0.0264966	-0.00991316	-0.0292704	0	-0.00615765	-0.0478078	-0.0218139	-0.0250424	-0.0223473	-0.0343798	-0.0573658	-0.00959868	-0.0361086
2012-01-05	0.00977691	0.00717757	0.010333	0.0195838	0.0176857	0.0241453	0.0186211	0.0332872	0.024417	0.0189546	0.0280307	0.0167268	0.0204062	0.0168701	0.0270496	-0.0539346	-0.0126518	-0.0183106	-0.0133192	-0.00969896	-0.0144274	-0.00571579	-0.0348152	-0.0299449	0.0151692	-0.0286446	-0.024611	-0.0316136	0.0009147	-0.0517111	0.0042408	-0.0149229	-0.0150062	-0.00960622	-0.0101276	0.00381512	-0.0244625	-0.0216004	-0.0293684	0.0480232	0.00185128	-0.0517585	0.00165857	-0.023061	-0.00463321	-0.105361	-0.0746563	-0.0123513	-0.0263573
2012-01-06	0.0130281	0.00670862	-0.00687682	0.00347481	0.0150786	0.0089547	0.0101143	0.00206997	0.00229463	0.00347102	0.00695073	0.00617847	0.00671057	0	0.0121259	0	0.043898	0.0263677	0.0177197	0.0356226	0.022648	0.030619	0.0175591	0.0833589	0.0117915	0.0106415	0.0107269	0.0376652	-0.0023647	0.00903053	0.00572166	0.0073073	0.0150062	-0.00580834	-0.00633805	0.0165581	0.0128883	0	0	0.037235	-0.0142815	-0.0160254	-0.0341955	0.0065317	0.00463321	0	0.0266971	-0.00266667	0.00333291
2012-01-09	0.0251508	0.00707894	0.0137067	0.0268899	0.0193812	0.0214732	0.0246653	-0.0062228	0.0195195	0.0075941	0.02708	0.0193763	0.0318974	0.00679225	0.0145824	0.0297789	0.0451116	0.0333702	0.0458526	0.0365082	0.030122	0.0428684	0.0392207	0.0504566	0.0224395	0.0377562	0.0279358	0.0431171	0.0256347	0.032317	0.0256975	0.025518	0.0196643	0.0173248	0.0357367	0.033988	0.0313242	0.0356508	0.0339277	0.0335182	0.0365352	0.0306522	0.0222877	0.0325378	0.0348256	0.0395656	0.0431972	0.0272185	0.0369342
2012-01-10	0.0125431	0.00908722	0.0101581	0.00864559	0.00824592	0.00831134	0.00796817	0.0201861	0.0169382	0.00411806	0.0133931	0.00849262	0.0144706	0.0030722	0.0140069	0.038374	0.0176024	0.0268025	0.0517246	0.0313466	0.0292412	0.0398661	0.0428412	0.00792083	0.0303931	0.037179	0.0236886	0.0248782	0.0439079	0.053508	0.0333569	0.0328127	0.0227973	0.0232642	0.0341742	0.0342171	0.0274498	0.0168	0.0444847	0.0138042	0.0214741	0.0174247	0.0236754	0.0280869	0.0312525	0.0639996	0.00983893	0.0357333	0.0315637
2012-01-11	-0.00847976	0	-0.0101581	-0.0120281	-0.00224215	-0.00414704	-0.00978801	-0.0181075	-0.0095482	-0.00756277	-0.00766666	-0.010093	-0.00554086	-0.0030722	-0.0117822	0.00469484	0.00131246	-0.012382	-0.013403	-0.0156543	-0.0123289	-0.0101318	-0.0161645	0.0183222	0	-0.00398937	0.0135348	-0.00833089	-0.0126897	-0.00051985	-0.00986361	-0.0243321	-0.00502135	-0.00936629	-0.0059465	0.0170762	-0.0136307	-0.00561563	-0.00363241	-0.015394	-0.0097851	0.0357774	-0.00657279	-0.0113385	0.0114724	-0.00721374	-0.00745513	-0.00209161	-0.0229673
2012-01-12	0.0104882	-0.00453329	0.00339751	0.00867475	0	0.00414704	0.00978801	0.00538415	0.00423022	-0.0076204	0.0098815	0.0213055	0.0103182	0	0.0117822	-0.00941183	-0.0337271	-0.00668899	-0.00810565	-0.00875735	-0.00345185	0	-0.0088134	-0.0193089	-0.00185489	-0.00494224	-0.0201957	0.0169472	0.0148957	0.00434544	-0.0084544	0.00456381	-0.00151134	0.00375705	0	-0.00397615	0.00959771	0.0579793	0.0194601	0.0193033	0.0215189	0.0215062	0.00657279	0.0150083	-0.00955117	0.00721374	0.0182007	0.0942437	0.0104611
2012-01-13	-0.00402091	0.00247525	-0.00339751	-0.0154742	0	0.00412991	0	-0.0212907	-0.0149975	0	-0.00542274	-0.0013947	-0.0103182	0	-0.00919293	-0.0534107	-0.0441787	-0.0301564	-0.017712	-0.0198822	-0.0146293	-0.0180213	-0.00761667	-0.0159207	-0.00947058	-0.0231639	-0.0343504	-0.0169472	-0.00935554	-0.0226464	-0.00397915	-0.041479	-0.0226906	-0.0253178	-0.0316418	-0.0459257	-0.00700464	-0.073301	-0.0356013	-0.0467244	-0.0233083	-0.0139263	-0.0184185	-0.0352919	-0.0193805	-0.0370667	-0.0131116	-0.0641321	-0.0254916
2012-01-16	-0.00525148	-0.00702918	-0.0102623	-0.00709136	0	-0.00412991	-0.00796817	-0.00126662	-0.00316242	0	-0.00794049	0.00296142	-0.00805806	-0.00369914	0.00442316	-0.0329561	-0.019017	-0.0100286	0.00778031	-0.0244363	-0.00117028	-0.00913395	-0.0180011	-0.0334002	-0.0180395	0.0030104	-0.0176281	-0.0547056	-0.0122728	-0.00451168	-0.00503085	-0.0524661	-0.0232174	-0.0116055	-0.0224806	-0.04406	-0.0419325	-0.0270972	-0.016406	-0.050304	-0.0177689	-0.0433573	-0.0153701	-0.0152947	-0.00441285	0	0	-0.0255158	-0.055116
2012-01-17	0.0263804	0.0115513	0.0237837	0.0309278	0.0148536	0.0230579	0.0254905	0.028734	0.0340297	0.0151832	0.0253365	0.0208287	0.0310055	0.0134971	0.0257774	0.0502618	0.0662917	0.0488393	0.0747536	0.0609336	0.0524636	0.0646693	0.0578159	0.0801823	0.047867	0.06685	0.0417256	0.0876207	0.0607314	0.0530938	0.0409491	0.0451374	0.045908	0.0293951	0.0508035	0.0619742	0.0459938	0.0369131	0.0477155	0.0761327	0.0352275	0.0462298	0.0337886	0.0451998	0.0413919	0.048235	0.0443488	0.0412387	0.0312485
2012-01-18	-0.0203235	-0.0115513	-0.0169304	-0.0136545	-0.00628584	-0.018928	-0.0128436	-0.0245182	-0.0147596	0	-0.017396	-0.0126866	-0.0206042	-0.009798	-0.0140771	-0.0451204	-0.00756331	-0.011519	0.010083	-0.012644	-0.0109486	-0.00985678	0.00366693	0.00382136	-0.00547255	-0.00371295	-0.0208266	-0.0376092	-0.00982319	-0.0177502	-0.00872554	-0.0170627	-0.0111535	-0.0158683	-0.0187925	0.00544812	0.00404487	-0.0240699	-0.0151682	-0.012831	0	-0.0283655	-0.0084587	-0.0165866	-0.015681	-0.0183821	-0.0127058	-0.0271657	-0.0267988
2012-01-19	0.0163709	0.0115513	0.0169304	0.00697034	0.00812712	0.0148757	0.0283205	0.0245182	0.0167257	0.00341881	0.017396	0.0257189	0.0143096	0.009798	0.0140771	0.00766287	0.026699	0.0227989	0.0602819	0.0232976	0.0195779	0.0376839	0.0312291	0.0233254	0.0363375	0.0346666	0.00723069	0.0159978	0.02791	0.0293488	0.0345191	0.0363676	0.0206869	0.00383142	0.00944039	0.00271297	0.0203421	-0.00145117	0.0115776	-0.00525998	0.0340287	0.0240536	0.0184693	0.0183038	0.0189759	0.00361337	-0.0353724	0.0183267	0.0399336
2012-01-20	0.0219359	0	0.0193966	0.0292681	0.00623512	0.0182887	0.013865	0.0402307	0.0277646	0.00748048	0.0237621	0.0194828	0.0234034	0.00668086	0.0181145	0.0151518	0	0.0232395	-0.00162635	0.00101843	0.0116089	0.0259303	0.00236232	-0.00560487	0.00352161	0.0156128	0.00682106	0.0541151	0.0151902	0.0172413	0.0287936	0.0309028	0.00324069	0.0307523	0.0126711	0.00189471	0.0185257	0.0185603	0.0114451	0	0.0185399	0	0.0179068	0.0129065	0.031455	0.0053957	-0.0061329	0.0179969	0.063911
2012-01-30	-0.0148324	-0.0207218	-0.0127038	-0.0149991	-0.0289338	-0.0164447	-0.0229815	-0.0243476	-0.0195055	-0.0150174	-0.0215784	-0.0157902	-0.0234034	-0.0134067	-0.0159663	0.00250313	-0.0206825	-0.0175397	-0.0151704	-0.0214	-0.0334361	-0.0282812	-0.0360345	-0.0120157	-0.0324293	-0.0304668	0	-0.0527704	-0.0128433	-0.022491	-0.0339773	-0.0190684	-0.0223993	-0.0225009	-0.00631546	-0.0149846	-0.037401	0	-0.0150487	0.0140989	-0.033393	-0.03183	-0.0262809	-0.00242248	-0.0169924	-0.0314305	-0.0418763	-0.0363236	-0.0467442
2012-01-31	0.00509905	0.00667782	0	-0.00260078	0.00600377	0	0.00597017	-0.00121286	0	0.00753686	0	0.00217555	-0.00389342	0.00367422	-0.00214823	0	0.00732604	-0.00289964	-0.0079847	0.00290758	0	0	0.0157746	0.0278153	0.00362471	0.00087989	-0.00682106	0.00920614	-0.00678743	-0.00634883	-0.0047537	-0.0132785	0.00634278	-0.00189813	0	0.0163358	-0.00809423	-0.0127683	0.0114861	0.0411419	0.00172513	-0.0138501	0.00326493	0.00242248	0.00692364	0.00184928	0.0197607	0.0134723	0.0253301
2012-02-01	-0.0129949	-0.00458621	-0.0168165	-0.0254149	-0.00600377	-0.0122337	-0.0201598	-0.0126198	-0.0124144	-0.00753686	-0.0151407	-0.0218006	-0.0143658	-0.00674642	-0.0162605	-0.00752827	-0.0284453	-0.0255991	-0.0238106	-0.0148337	-0.0234662	-0.0316823	-0.0206789	-0.0469592	-0.0222325	-0.0206926	-0.00723069	-0.0184978	-0.0245055	-0.0237377	-0.0173162	-0.0319352	-0.0111903	0	-0.0063556	-0.0204618	-0.0137625	-0.0157163	-0.0114861	0.00191755	-0.0133027	-0.0171074	-0.0049014	-0.0129065	-0.00692364	-0.0130174	-0.011244	-0.0159415	-0.0253301
2012-02-02	0.0316	0.023132	0.0201462	0.0287238	0.0226987	0.0308508	0.031302	0.0393625	0.0319199	0.0183992	0.0345821	0.0424813	0.0315284	0.0201042	0.0230475	0.0174786	0.0211193	0.0265666	0.0277591	0.0237116	0.0223397	0.0517791	0.0242841	0.0302224	0.02404	0.0309427	0.00362188	0.0366597	0.0578607	0.0390071	0.0361969	0.0275905	0.00815083	0.00757101	0.00935211	-0.00746995	0.0163451	-0.0116546	0.0228418	0.00649229	0.0190317	0.0163533	0.0263234	0.0138739	0.0183576	0.0190041	0.0175136	0.0228116	0.0334739
2012-02-03	0.00306749	0.00691763	0.00331859	0.0051777	0.0084265	0.0179216	0.00896249	0	0.0109775	0.00739997	0.00426946	0.00212644	0.00859091	0.00601325	0.00921339	0.0268636	0.00154679	0.00193216	-0.00197228	0.00287357	0.00225175	-0.00708966	-0.0012003	-0.00847463	0.00719726	0.00928397	0.0140013	-0.00096189	0.0128307	0.0120375	0.0207918	0.00723069	0.00783327	0.00751412	0.00926545	0.0124191	0.0135409	0.0158991	0.0230216	0.0147367	0.0150251	-0.0129083	0.00477436	0.00674539	0.0108549	0.031189	0.00967527	0.0159812	0.00523437
2012-02-06	-0.00691513	0	0	-0.0177625	-0.00438758	0.0120058	-0.00137363	-0.0154796	-0.00906892	0	-0.00545866	-0.00065381	-0.00931017	-0.00963863	0.00211417	0.0048077	0.0103787	-0.00376041	-0.00730006	-0.00287357	-0.00112524	-0.00232592	-0.010868	-0.00735559	-0.0126294	-0.00556003	0.00993268	-0.01916	-0.0132873	-0.0198935	-0.0231646	-0.00433214	-0.00151134	-0.00375	0.00328839	0.0500171	-0.0176022	0.00858	0.00755758	0.0765164	-0.032021	0	-0.00318038	-0.00505477	-0.00315387	0.00355398	-0.024366	-0.00676081	-0.0624208
2012-02-07	-0.015932	-0.0184167	-0.0133409	-0.0205197	-0.0103132	-0.023798	-0.0169819	-0.0193867	-0.0151567	-0.0107818	-0.0160733	-0.0106847	-0.0102454	-0.00973244	-0.0181145	-0.00963863	-0.040583	-0.0363916	-0.0530908	-0.0315299	-0.025543	-0.0287907	-0.025672	-0.0545701	-0.0270382	-0.0299318	-0.023934	-0.0446551	-0.0181063	-0.0224714	-0.0270727	-0.0226867	-0.0276021	0.007486	-0.021906	-0.00261233	-0.0164122	-0.00144907	-0.0186534	0.0331484	-0.0291841	-0.0177337	-0.0195296	-0.0207249	-0.0344308	-0.0183491	-0.0228093	0.0111112	-0.0286978
2012-02-08	0.0327519	0.0184167	0.0193966	0.0214751	0.0125094	0.023798	0.0262174	0.0213847	0.0183296	0.0107818	0.0224782	0.0288317	0.0202681	0.0133578	0.0226799	0.0333364	0.0449711	0.0344521	0.0506805	0.035223	0.0331698	0.0545086	0.0377403	0.039211	0.0296884	0.0400404	0.0207521	0.0514984	0	0.0392306	0.0451428	0.0434536	0.022801	0.0245562	0.0186176	0.0147997	0	0.0171092	0.0261543	0.0160057	0.0349778	0.0150553	0.0211211	0.0257796	0	0.0289359	0.0238658	0.0129388	0.0297077
2012-02-09	-0.00494016	0.00243013	-0.00274801	-0.00334768	0.0101856	-0.00987662	-0.00786194	-0.0100302	-0.00827064	-0.00739997	-0.00521575	-0.00064247	0	0.00301114	0.00663526	-0.00234467	-0.00305053	-0.00378195	-0.0181044	-0.0008195	-0.00425485	-0.0115559	-0.0108549	-0.0114315	-0.00181248	-0.00738647	0.00670551	-0.0157508	0.02461	-0.00890324	-0.0227681	0.0286432	0.00631236	0.0204089	0.00918039	-0.00516797	0.0513121	0.0330887	0.0040678	0.0382915	0.0279141	0.0471468	0.0209067	0.00263757	0.0366845	0.0126446	0.0318697	0.0261453	0.0162687
2012-02-10	-0.00573067	-0.00690078	-0.0066262	-0.00866015	-0.00799423	-0.0160804	-0.0075784	-0.0085038	-0.00598037	-0.00338181	-0.00333334	-0.0126113	-0.0077469	-0.00301114	-0.00663526	0.00934586	0.00590197	0.0057214	0.00819284	0.00755491	0.00201771	0.00928379	0.00604505	0.0379215	0.00542761	0.00922459	0.00666085	0.00658974	0.00523714	-0.00735527	0.0163157	0.0565652	0.00502135	0.0481392	0.0061819	0.0323719	0.0302627	0	0.0141084	0.091802	0.0274293	0.0606246	0.00310973	0.00167484	0.00179937	0	0.0322067	-0.00418331	0.0543546
2012-02-13	-0.00692044	-0.00449072	-0.00332964	-0.0146024	-0.00622143	-0.0123235	-0.0125263	-0.00081367	-0.00731029	-0.00407333	-0.0105491	-0.00767664	-0.0155547	-0.00362538	0	0.0207142	-0.00285144	0	0.00823137	-0.00183243	0.00111919	-0.0117261	0.00600873	0.00844283	-0.00361513	-0.00183812	0	-0.01422	0.00476069	-0.0154465	-0.00924486	-0.0340923	0.0141741	-0.0159821	0.00904107	-0.00881729	-0.0196016	-0.00817009	-0.00334113	-0.0291755	-0.0291162	-0.0303847	-0.0174501	0.00667146	-0.00766979	0.0222803	-0.0455929	-0.0153613	-0.0342016
2012-02-14	-0.00502805	-0.00492208	-0.00669272	-0.00343812	-0.00847931	0	-0.00140154	-0.0114614	-0.0101942	-0.00340716	-0.00871465	-0.00361367	-0.00243339	-0.00303122	-0.0137593	-0.0160738	0.00569478	0.00376041	-0.007384	0.00101843	0.00111794	-0.00692843	0	-0.00280636	0.0018092	-0.00738647	0.00696382	-0.00837261	-0.017546	-0.0134969	-0.0274684	0.00436755	-0.0126725	-0.00519182	-0.00289715	-0.00304106	0.0196016	0.0243127	0.0146182	-0.00359497	0	0.0279739	-0.00339098	-0.0143509	0.00090539	-0.00680275	0.0062005	0.0130721	0.00097276
2012-02-15	0.00386997	0.00492208	0.00335196	0	0.00627424	0	0.00140154	0.00205634	0.00196014	0	0.00436682	0.0014799	0.00158238	0	0	0.0160738	0.0159613	0.0175397	0.011893	0.02929	0.0142004	0.0197913	0.0142753	0.030218	0.0118868	0.0200618	0	0.0242431	0.0165186	0.007059	0.00813066	0.00934274	0.0109427	0.00519182	0.0118572	0.0163629	0.0137696	0.0316554	0.0176533	-0.00240385	0.00168682	-0.00935396	0.00654556	0.0119733	0.00766287	0.019016	0.0109291	0.00647251	0.0125606
2012-02-16	0.00192939	0.00449072	-0.00671519	-0.00443788	-0.00184128	-0.00401974	-0.00280505	0.00614378	0.00931247	-0.00341881	-0.00436682	-0.00213833	-0.00316726	-0.00364964	0	-0.0137617	-0.0101105	0	-0.0164561	-0.00933565	-0.00663132	-0.00698257	-0.00592331	0.00181612	-0.0100809	0.0036267	0.0955625	-0.0202283	-0.0139745	-0.0135846	-0.0105696	-0.0123644	0.0157058	-0.00866807	0.00286305	-0.0158554	0.00375363	-0.00659546	0	-0.00090293	-0.0130056	-0.0179109	-0.00813196	-0.00860632	-0.00179775	0.0235792	-0.0123036	-0.010683	-0.00096061
2012-02-17	0.00307929	0	0.00336323	-0.00445766	0.00588021	0.0123728	0.00595136	-0.00532243	-0.00410412	0.00341881	0.00750882	0.00345196	0.00547547	0.00364964	0.00248359	0.0114812	-0.00282672	0.00462574	0.0140468	-0.0019976	0	0.00228539	0.00474145	-0.00545828	0.0207411	0.00084434	0	-0.00538348	0.00175753	0.0173504	0.00243895	0.00837105	-0.00317035	0.0155488	-0.00573433	-0.0107117	-0.00614966	0.0446474	-0.0104236	-0.00694972	-0.00742648	-0.0117627	0.0015864	-0.00602049	0	0.0451625	0.00137457	-0.00230415	0.00311863
2012-02-20	-0.00500868	0.00203459	0.00335196	0.00272649	-0.00403893	0.00397041	0.00487466	0.00123077	0.00216216	0.00748048	0	-0.00559488	-0.0014572	0.00303122	0.00212389	0.0468313	-0.0073871	-0.00273081	-0.0049414	0	-0.001998	-0.00701556	0	-0.00985455	-0.00081599	0.0018069	0.00597392	0.00570397	0.00848368	0.00216368	0.00858768	0.0311859	-0.00465174	0.00342271	0	0.0258177	0.0102285	-0.0278491	0	0.0263331	0.00941653	0.0503427	0.00339098	0.00602049	0.00314395	-0.00942292	0.02174	0.00880388	0.013324
2012-02-21	0.00807852	0.0137265	0.00334076	0.00173117	0.00623512	0.00215905	0	0.00735297	0.0101	0	0.00216946	0.00428125	0.00460719	0.0162117	0	0.0384663	0.00436309	0.00367435	0.00410203	0.0103442	0.00531916	0.0162466	0.00824383	0.00528312	0.0333164	0.00623877	0.00593845	0.00869397	0.0148502	0.0154543	0.0150944	0.055631	0.0063601	0.0346985	0.00287127	0.0217507	0.0320455	-0.00508841	0.00717784	0.0379591	0.0166178	0.0694701	0.00943403	0.00670019	0.00848409	0.00785859	0.040822	0.0124978	0.0430224
2012-02-22	0	-0.00442034	0.00332964	0.0086112	-0.00219619	0	0	0.00406174	0.0083041	0	0.00432485	0.00213377	0.00241634	-0.00657307	0.00247219	0.0958818	0.0959467	0.0542492	0.0300876	0.0248229	0.0309056	0.02843	0.0333052	0.0393088	0.0239252	0.0316665	0.00621313	0.0151327	0.00979997	0.00418502	0.00838754	0.0636592	0.0138033	0.0425367	0.0176828	0.0119092	0.0568298	0.0128665	0.0212295	-0.00427412	0.0378231	0.0285331	0.0221101	0.0265929	0.0206828	0.00973718	0.0622173	0.0416497	0.0699433
2012-02-23	0.00573067	0	0.00331859	-0.00343559	-0.00403893	-0.00215905	-0.00313098	0.00323756	0.010966	-0.00407333	0.00095854	-0.00082014	-0.00556633	-0.0030021	0.00422387	-0.00573067	0.011796	0.015463	0.00831732	0.00998856	-0.00214546	-0.00675539	-0.00454805	-0.00707342	-0.00851618	-0.00697677	-0.0152913	0.0127083	-0.00195233	0.00267671	0	-0.00604231	0.00312163	0.0015802	-0.00596454	0.0386258	0.00217021	0.0138499	-0.00702654	-0.0661007	0.0034904	0.0135096	0.00632155	-0.00488885	-0.00392756	-0.00973718	0.00090895	0.0118429	0.016332
2012-02-24	0.0106102	0	0.00934329	0.0206795	0.00623512	0.00789383	0.0121214	0.00925002	0.0129195	0.0114983	0.0192154	0.016922	0.0133793	0.00659277	0.00909097	0.0504308	0.030957	0.0310796	0.0343526	0.0206193	0.0289998	0.0221623	0.0268444	0.0167184	0.0151752	0.0239809	0.00313972	0	0.0161955	0.00940485	0.00882349	0.0544772	0.0194688	0.0779352	0.0737256	0.00902471	0.0471814	0.0210455	0.0512292	0.0235163	0.0483944	0.0175337	0.0586542	0.0404765	0.046977	0.0128331	0.0421052	0.0772121	0.0582885
2012-02-27	0.00376223	0	0.0032769	-0.00676494	0.00219138	0	-0.00448509	-0.00925002	-0.00290276	0	-0.00305919	-0.00355585	-0.00468048	-0.00359067	0	-0.00547947	0.0710668	0.0114922	0.0347211	0.00615961	0.0171687	0	0.0154124	0.00413629	0.00762877	0.0143643	0.0384367	-0.0133343	-0.00403991	-0.00370188	-0.00602201	-0.0101635	-0.00141176	-0.00146163	-0.0108809	-0.0132176	-0.0245228	-0.0197727	0.00304044	0	0.0131915	0.0178205	-0.00885053	-0.0087789	-0.00543821	-0.00464757	-0.00116212	0.00197955	-0.00846045
2012-02-28	0.0274091	0.00201167	0.0130013	0.00772764	0.0040051	0.015955	0.0137365	0.0068452	0.00971182	0.00737022	0.018679	0	0.00933915	0.00359067	0.0199869	-0.0430375	0.0010737	0.0105279	0.00366973	-0.0070962	0	0.00553196	0.00218251	-0.00086938	0.00907836	0.00414636	-0.00271862	-0.0232007	0.00478395	0.0026544	0.00095326	0.00797474	0.00750649	-0.0137459	-0.0110006	-0.0224251	0.00904165	-0.0177087	-0.00304044	0	-0.00657398	0.0247142	0.00144613	-0.0145755	0.00460348	-0.00311042	0.0184337	0.00164663	0.0160725
2012-02-29	0	-0.00443102	-0.0064795	-0.0128316	-0.00619648	-0.00989757	0	-0.00927239	-0.0176335	-0.00401338	-0.01257	0	-0.00549715	0	-0.0133954	-0.0115386	-0.0226366	-0.0220201	-0.0308069	-0.0196827	-0.0192573	-0.0198403	-0.0241341	-0.0271091	-0.00907836	-0.0175997	-0.0297796	-0.00268726	-0.021552	-0.0274366	-0.0272367	-0.0511347	-0.0226906	-0.0357271	-0.0199282	-0.00286876	-0.0338705	-0.0578288	-0.0134889	-0.0890722	-0.0322234	-0.0585446	-0.03894	-0.022035	-0.031816	-0.0292395	-0.0204707	-0.0260015	-0.0220178
2012-03-01	0	-0.00445075	-0.00325556	-0.00341714	-0.00403005	-0.00177778	0	-0.00081037	-0.00104701	-0.00335683	0.00117055	0	0.00311079	-0.00359067	0.00241755	0	-0.0121481	0.00980492	0.0115564	0.00457667	0.00417276	0.00328858	0.00111607	-0.00785021	0.00328781	0.0042024	-0.00593845	-0.00503293	-0.00667199	-0.00591022	-0.00379309	0.0188469	0.00453191	0.0127261	0.00304507	0.0213177	0.00680485	-0.00398599	0	0.0833946	0.0171433	0.00425403	0.00897442	0.00491287	0.0102917	0.00360217	0.0124477	0.00572489	0.0202663
2012-03-02	0	0.00445075	0.00973507	0.0128752	0.00622143	0.00779869	0.0152313	0.0132879	0.0118714	0	0.0146327	0	0.00998463	0.00359067	0.0218364	0.0286006	0.0229102	0.0290331	0.0770036	0.0290636	0.028934	0.0349498	0.0370894	0.0316924	0.0341288	0.0324497	0.0121516	0.0236938	0.0171301	0.0138623	0.0146994	0.0558374	0.0239842	0.0527086	0.025219	0.00584182	0.0873196	0.0267697	0.0297985	0.0359073	0.0672229	0.0828842	0.0402347	0.035759	0.0343849	0.0271938	0.0556709	0.029448	0.0445703
2012-03-05	0	-0.0113684	-0.0130013	-0.0128752	-0.0102678	-0.0120783	-0.0135274	-0.00924258	-0.0118714	-0.00404313	-0.0115957	0	-0.0130954	-0.00960392	-0.0108586	-0.00188147	-0.0143752	0.00789729	0.00247919	-0.0104032	0.0128619	0.00854987	0.00962703	-0.0105264	0.037008	0.00241096	-0.00621313	-0.0287928	-0.0282855	-0.0274025	-0.023386	0.0130234	-0.0102757	-0.00432797	-0.00564889	-0.0219064	-0.0231472	-0.0214129	-0.0132692	0.0597569	0.00624102	-0.00475592	-0.0177288	-0.012006	-0.00537302	0.001554	-0.0136988	0.00390498	-0.00973426
2012-03-06	0	-0.00902385	-0.00931258	-0.0265097	-0.00628584	-0.0118642	-0.0168244	-0.0208043	-0.0203182	-0.00745513	-0.0145679	-0.0304125	-0.0227861	-0.00665661	0	0.00750473	0.0143752	-0.0166845	0.0143117	-0.0186604	0.00676619	-0.00960723	-0.0107024	-0.0202657	-0.0117085	-0.00736065	-0.0182395	-0.0108916	-0.0165766	-0.0355783	-0.0248942	-0.014362	-0.024235	-0.00434678	0.00267977	-0.0136676	-0.00550806	0.00273598	-0.0134476	-0.0104025	-0.00479732	-0.0178248	0.00456527	-0.017008	-0.0112525	-0.019205	-0.00580995	-0.011104	-0.0247585
2012-03-07	-0.0467462	-0.00454265	-0.0066262	-0.0144142	-0.0063256	-0.00835305	-0.0125437	-0.00952585	-0.00708081	-0.00682597	-0.010708	-0.0102341	-0.0135771	-0.00364964	-0.0154722	-0.0131705	-0.0252939	0.00878724	0.0110968	0.00095084	0	0.00855888	0.0107024	-0.00994808	-0.00226285	-0.00741523	-0.00604808	-0.00481037	-0.00763262	-0.0107694	0.00101588	-0.0189297	0.00144196	-0.0136454	-0.016792	0.0533554	-0.0140518	-0.0162516	-0.00679225	-0.00856714	-0.0014437	-0.00744989	-0.0164913	-0.006745	-0.00251784	-0.00635175	-0.0218803	-0.0205714	-0.0175068
2012-03-08	0.00305811	0.0020674	0.00331859	0.00634762	0	0.00218579	0.00315071	0.0062228	0.00814931	0.00682597	0.0128359	0.0093992	0.00396875	0.00364964	0.00207684	0.00189215	0.0170378	0.0435995	0.0255355	0.0956384	0.0536705	0.0304736	0.0385039	0.0492121	0.00463928	0.0309534	0.0183491	0.00444116	0.0194917	0.0135773	0.0122445	0.0167844	0.0242005	-0.00590553	0.00843125	0.0337566	0.0172443	0.0109094	0.0104777	-0.0139745	0.0141066	0.00687879	0.00901001	0.023753	0.0371177	0.0271083	0.0285174	0.0316754	0.00586971
2012-03-09	0.00266819	0	-0.00331859	0.00731311	-0.00224215	0.00399492	0.0062718	0	0.00298571	0	0.00094429	-0.00351435	0.00407634	-0.00364964	0.00448509	0.00753299	-0.00125215	-0.00227094	-0.00168223	0.00877123	-0.00263505	0.00304762	0.0112046	0.0111853	-0.0188086	0	0.0238512	0.00617652	0.00400802	-0.00220551	0.0005348	-0.0078157	0	0.00295712	0.00299401	0.00265194	0.00433715	0.00260613	0.00306091	0	-0.00309119	-0.00831785	-0.00292459	0.0463128	-0.00162075	0	0.019381	0	0
2012-03-12	-0.0057263	0	-0.0066704	-0.0118793	-0.00412372	-0.0123999	-0.0139911	-0.0116474	-0.00705206	-0.00340716	-0.00948324	-0.0146925	-0.0129034	0	-0.0110766	0.0494154	-0.0256994	-0.0030652	-0.0108338	-0.015357	-0.00642846	-0.0103232	-0.0204663	0.011696	-0.0104548	-0.00887068	-0.00275862	-0.00995849	-0.00731703	-0.0131328	-0.0162375	-0.0386148	-0.0106046	-0.0509825	-0.0114253	0.0114111	-0.0313579	0.0512659	-0.00982809	0.0184054	-0.0270352	-0.0127538	-0.0166653	-0.00852185	-0.00202963	0.0107943	-0.0260182	-0.014723	-0.0135522
2012-03-13	0.00990484	0.00247525	0.00998898	0.0153907	0.00636587	0.0102228	0.0108602	0.00957742	0.0212187	0.00340716	0.00948324	0.0160327	0.00969313	0.00668086	0.0110766	-0.00537154	0.0172061	0.0037645	0.00136066	0	0.0109414	0.00102433	0.0113083	0.00925933	0.00960786	0.00639049	0.0260542	0.0315402	0.0216652	0.0148041	0.0147661	0.0161789	0.00919709	0.0108165	0.00843125	0.0226522	0.00977641	-0.0179901	0.00676717	-0.00581961	0.00634148	0.0113127	0.00614995	0.0154603	0.00889974	0.0110583	0.00580995	-0.00561892	-0.0043599
2012-03-14	-0.0156641	-0.00454265	-0.0167042	-0.0189567	-0.00411446	-0.00802338	-0.0140353	-0.0200928	-0.0263789	-0.00340716	-0.0116294	-0.0167135	-0.0129452	0.00362538	-0.0110766	-0.0940542	-0.0172061	-0.046778	-0.0526047	0	-0.0382456	-0.0263224	-0.0311471	-0.053788	-0.0446774	-0.0376241	-0.0623082	-0.0243176	-0.0223804	-0.0314837	-0.0192593	-0.0432576	-0.0412133	-0.0285808	-0.0545338	-0.0362728	-0.0458464	-0.0606329	-0.0413075	0.00609589	-0.0608982	-0.036122	-0.0368219	-0.0630991	-0.0623125	-0.0156701	-0.0564609	-0.0654007	-0.0618543
2012-03-15	-0.00811912	-0.00248653	-0.00337458	-0.00897097	-0.00413146	0	0	-0.016628	-0.00931247	-0.0109816	-0.0183093	0	-0.00729288	-0.00362538	-0.00209059	-0.0179109	0.0122975	-0.0104935	0.00205807	0	-0.0125541	-0.00105166	0.00525902	-0.0149207	-0.00749543	-0.00674918	-0.0376179	0.0246767	-0.00528187	0.00055131	0.00197676	-0.048848	-0.00933897	-0.0375984	-0.0149947	0.0136206	-0.0370995	0.0314583	-0.0318105	-0.00498478	-0.045192	-0.0315944	-0.019044	-0.0263511	-0.0221027	0	-0.037774	-0.0489494	-0.0258977
2012-03-16	0.00426109	0.00248653	0.00337458	0.00641604	0.00188005	-0.00624428	0.00141243	0.00343348	0.00520835	0.00344472	0.0065431	0.00729373	0	-0.00303122	0	0.0198814	0.0121481	0.0325898	0.0236739	0	0.0220604	0.0263498	0.0340327	0.0237235	0.0133006	0.0330811	0.0251278	0.02696	0	0.00405652	0.0113753	0.0222031	0.0171363	0.00327869	0.0178406	0.00391987	0.0221739	0	0.0104988	-0.0405097	0.0279906	-0.0015444	0.00956732	0.0133789	0.0173766	0.0954503	0.00634539	0.0205965	0.0184753
2012-03-19	0.00193088	0	-0.00676059	-0.00384468	-0.00188005	-0.0103705	-0.0063717	0.00213995	0.00302572	-0.0110651	0.00313518	-0.00508303	-0.00747359	-0.00364964	-0.00454467	0	0.0333107	0.0131686	0.00817254	0	0.0075022	-0.00205181	-0.00202994	0.0119788	0.013126	-0.00404837	-0.0123218	-0.00912821	-0.0134937	-0.0116638	-0.0138298	0.0109194	0.00145525	0.00977206	0.00283778	0.0471225	0.00686859	0.0199899	0	-0.0148539	-0.00527149	0.0125942	-0.0031049	0.00581194	0.00472611	0.00139958	-0.00211066	0.00218182	-0.01956
2012-03-20	-0.012032	0	-0.0102274	-0.0126633	-0.00869406	-0.00822435	-0.0204491	-0.018555	-0.0165365	-0.0111889	-0.0174889	-0.0147162	-0.00906833	-0.0067258	-0.0137593	-0.040166	-0.0564716	-0.0360894	-0.0377636	-0.0479038	-0.0460821	-0.0470459	-0.0498639	-0.0420044	-0.0273196	-0.04164	0.0187465	0	-0.00644885	-0.0141222	-0.00850077	0	-0.00778593	-0.00650409	-0.0235755	-0.00478022	-0.00812251	-0.0106205	0.0071545	-0.00029347	0.0105153	-0.0101243	0.0031049	-0.0175382	-0.0335617	-0.0479863	0.0137892	-0.0102228	0.0305677
2012-03-21	0	-0.00248653	0	0.00077993	0.00416746	-0.00413768	0	0.00434594	0	0	-0.00417435	0.0006893	-0.00166934	-0.0030722	0.00248359	-0.0123713	-0.00498754	-0.0120778	-0.0266075	0.0170017	-0.00684658	-0.0120475	-0.00320899	-0.0118103	0.00344015	-0.012074	-0.0158144	-0.0370442	0.00439239	0.00175864	-0.0105894	-0.0156785	0.00633068	0.00325733	0.0118572	0.00208117	0.00469411	0.032707	0	0	0.00495632	-0.0227672	-0.00778041	0.00588029	0.00486404	-0.00293902	0	0	0.0090119
2012-03-22	0.0050633	0.00702918	0.00682985	0.00828162	-0.00189215	0.00188289	0.0111733	0.0107829	0.00525165	0.0111889	0.00417435	0.0124969	0.00423213	0	0.0245024	0.0123713	0.00241643	0.00730099	-0.00286679	0.0251474	0.016632	0.00989235	0.00959624	-0.0073378	-0.00920017	0.0111592	-0.00620005	0.00134111	0.00046473	0.0023868	-0.00153193	0.00979091	-0.0092661	0.0102454	-0.00607128	-0.00981936	0.00932263	0.0672735	0	-0.01181	0.0118987	0.0196789	0.0141815	-0.00423032	0	-0.00738556	0.0229557	0.00402857	0.00727578
2012-03-23	-0.00701757	-0.00952191	-0.00340909	-0.0127093	-0.00227531	-0.00414704	0.00464868	-0.0107829	-0.00525165	-0.00418119	-0.00639137	-0.00221409	0	-0.0105167	-0.0177922	0.00408999	-0.0533702	-0.00082907	0.0011107	-0.0192466	-0.0196675	-0.00880347	-0.0128156	-0.0202262	-0.0042452	-0.00769455	-0.0158367	-0.0181551	-0.0137002	-0.00534309	-0.00608117	-0.027235	-0.0205427	0.00321371	-0.0148534	-0.034604	0	-0.0281534	-0.0216189	-0.0810084	-0.0273704	-0.02031	-0.00950599	-0.0260065	-0.0204998	-0.0213531	-0.00818	-0.0102866	-0.0217764
2012-03-26	0.00701757	0.00249273	0.00340909	0.0137397	0	0.00414704	0	0	0.00830243	0.00765221	0.00761581	0.0110217	0.00319428	-0.0031143	0.00456542	0.00203874	-0.00783783	-0.0244415	-0.0321487	-0.0194426	-0.00284149	-0.00108888	-0.0064699	0.00375059	-0.00167731	0	0	0.0252775	-0.00411315	0.00884278	0.00405822	-0.0125173	-0.00652285	-0.0102124	-0.00620005	0.00368804	-0.032697	-0.0378129	0.00725836	0.0307619	-0.00689475	-0.0130264	0.0031049	-0.00169348	0	-0.0095112	0	0.0950416	0.00633047
2012-03-27	-0.0121166	0.00455393	-0.00340909	0.00359805	0.00869406	0.00225479	0.00142603	-0.0013018	0.00108731	-0.00347102	-0.00122444	-0.00067476	-0.00485934	0.0031143	-0.00245571	0.00609139	-0.0120463	-0.0073934	-0.00449998	-0.0129908	0.00203046	-0.0045042	-0.0174605	-0.00281162	0.00412372	0.00345264	-0.00333112	0.00269808	0.00155285	0.00883453	0.00459803	0	-0.00783327	-0.0048741	0	-0.0174753	-0.00127918	-0.0103737	0	-0.0314062	-0.0142036	-0.0197003	0.00794005	-0.00339559	0.00896465	-0.0220299	0.00905248	-0.0327674	0.00273081
2012-03-28	-0.0214635	-0.00455393	-0.017222	-0.0249364	0	-0.0128449	-0.0190619	-0.0166379	-0.0335943	0	-0.0165538	-0.0265041	-0.0194156	-0.00623832	-0.0248946	-0.062651	-0.025602	-0.0200843	-0.0149855	-0.0335206	-0.00610378	-0.0236706	-0.049506	-0.0714763	-0.0238153	-0.0198417	-0.0391273	-0.029714	-0.024863	-0.0242547	-0.0267678	-0.0089493	-0.0163686	-0.0512362	-0.0309149	-0.0175619	-0.0119107	-0.105419	-0.0478045	-0.00614193	-0.0105821	0.0219364	-0.0141595	-0.0411662	-0.0161947	-0.0321648	0.0112734	0.0307506	-0.0164978
2012-03-29	-0.00806781	-0.00707894	-0.0210657	-0.0140381	0.00188005	-0.0084002	-0.0113202	-0.0160217	-0.0195195	0	-0.0110222	-0.0188916	0.00169768	-0.00376176	-0.0281194	-0.030637	-0.0391213	0.00077625	-0.0057637	-0.0346833	0.00101989	0.00349577	-0.00463769	-0.0490674	-0.0121904	-0.0149953	-0.0342366	0.00206928	-0.0309748	-0.0378904	-0.0151785	0.0226795	0	-0.00860837	-0.00949804	-0.00788026	0.0012945	-0.0734764	-0.0152887	-0.00227236	0.038528	0.0242723	-0.00805373	-0.00101317	-0.0303891	-0.0416126	0.0372398	0.0369923	0.0389008
2012-03-30	0.0164695	0.0116329	0.0105883	0.0150896	0.0167633	0.012574	0.0243074	0.00804294	0.00206068	0.0110651	0.00652777	0.0150721	0.00676205	0.0205167	0.00958356	-0.00668899	0.0170318	0.0126261	0.0348514	0.0210698	0.010949	0.0223612	0.0172815	0.00633247	-0.00709081	0.0262988	0.00358423	-0.00726129	0.00937241	0.0173155	0.0193818	0.036887	0.00975117	0.00345225	-0.00649686	0.0067583	0.0214374	0.0230936	0.00419288	-0.020687	0.034059	-0.00218239	0.00805373	0.00807677	0.00512941	0.00168138	0.0153892	0.0038835	0.034872
2012-04-05	0	-0.00704666	0	0.00367165	-0.00816028	-0.00836507	0	0.00222272	0.00865412	-0.0110651	0	-0.00383409	-0.00506725	0.00674642	0.00475756	0.0394788	0.0437015	0.0528819	0.085291	0.048974	0.042442	0.0749266	0.0586406	0.0537626	0.0448953	0.0561021	0.0236886	0.0271547	0.0317178	0.0247527	0.0179664	0.0262301	0.0177175	0.0243984	0.0254036	0.0313838	0.0287071	0.0474451	0.0186534	0.0951895	0.010096	0.037671	0.0172304	0.0176908	0.0351875	0.0366976	0.00109022	-0.00941107	0.0244607
2012-04-06	-0.00399202	-0.00208203	0	0.00912058	-0.0127438	0	0.00143267	-0.00088849	0.00226501	-0.00418119	0.00125047	-0.00227253	-0.00247799	0.00670121	0.00218818	0.00856536	0	-0.0111447	0.01209	0	0.013057	0.0102061	0.00858029	0.00298656	-0.00592251	0.0130607	0.00348797	0.0280538	0.00845383	-0.00417774	0.00251064	0.00934454	0.0112263	0.00837292	0.0244479	0.0251383	0.0125326	-0.020509	0.00750089	0.00541518	0.00476012	-0.00723985	0.0186597	-0.00793458	0.0138241	0	-0.0195303	-0.00523048	0.0109585
2012-04-09	-0.0177567	-0.00250417	-0.01771	-0.0260164	-0.0129083	-0.00882077	-0.0158734	-0.0197493	-0.0164237	-0.00349773	-0.0113109	0	-0.0110295	-0.00364964	-0.0235912	-0.00856536	-0.0339435	-0.00239125	-0.00870733	0.0127856	-0.0159603	-0.0113466	-0.00535405	-0.0140142	-0.00090433	-0.0114188	-0.0101488	-0.00197231	-0.0113335	-0.00783591	-0.00251064	-0.0236714	0.0108563	-0.0100559	0.0061819	-0.0110946	-0.0342997	-0.00451468	-0.0109291	-0.0379134	-0.0199426	-0.0266928	-0.0296706	-0.017833	-0.00577394	-0.0200375	0.0146149	-0.0357002	-0.0167747
2012-04-10	0.00649353	0.00250417	0.014193	0.0317071	0.015169	0.00882077	0	0.0148484	0.0132513	0.00349773	0.00905894	-0.00227771	0.0127257	0.00364964	0.0257746	0.00643089	0.0178226	0.00953086	0.0143566	0.023674	0	0.0113466	0.00961674	0.0258721	0.0151363	0.0170258	0.0101488	-0.00530505	0.0110619	0.0226969	0.00202295	0.0409951	0.0201634	0.028779	-0.0029235	0.00960827	0.032171	0.0264936	0.0149969	0.0169941	0.0426765	0.00836048	0.00154884	0.0247791	0.013714	0.0216556	0	0.0225031	0.0313901
2012-04-11	-0.00527278	0	-0.00352942	0.00077349	-0.00869406	-0.00420892	0.0112097	-0.00897269	-0.00546201	0	-0.00326183	-0.00369037	-0.00509705	0.00303122	-0.00693054	0.0063898	-0.00407116	0.00717956	-0.014703	-0.0108706	0.0178662	-0.00200778	0.00517071	0.00758413	-0.00497736	-0.00086059	-0.00663758	-0.00433616	-0.00449194	0.00055913	-0.00460991	-0.0128243	0.018113	0.0183789	0	-0.0561589	0.00878927	0.0299523	0.0253855	0.0164087	-0.00318121	0.040785	0.00792781	0.0174003	0.0324212	0.0955306	-0.00383983	0.00563009	-0.00889568
2012-04-12	0.0276737	0.016126	0.0175238	0.0135673	0.0128255	0.0148433	0.0220493	0.0306214	0.0610809	0.0152463	0.0253115	0.0240053	0.0202341	0.00663653	0.0256563	0.0313505	0.0622301	0	0.0379873	0.0365916	0.0392061	0.042905	0.0332931	0.0408317	0.0322284	0.0400813	0.0364803	0.0328246	0.0304326	0.0164239	0.0312213	0.0230214	0.00306568	0.0190987	0	0.0026936	0.0308997	0.00554412	0.0961494	0.0078055	0.0129065	-0.00445039	0.0154536	0.0178189	0.0618499	0.0952434	0.00875519	0.0956704	0.00889568
2012-04-13	-0.00634923	0	-0.00348028	-0.00356597	-0.00413146	0.00414704	0	-0.00789824	-0.0164506	0	0.00220291	-0.0044789	-0.00089922	0.0030021	-0.00250045	-0.00826451	0.00116599	0.0295333	-0.00686138	-0.00086408	-0.00808828	-0.00289227	0.0241371	0.0148633	0.0452917	0.0122285	0	0.00546344	0.0172525	0.00978087	0.00392795	-0.00219599	0.0251118	0.00680809	0.0269593	0.00223914	-0.00117096	-0.0154289	0.0969973	0.0268492	0.00169225	-0.0107624	-0.0123874	0.0116267	-0.0132826	-0.00535835	-0.0164794	0.0636565	-0.00396489
2012-04-16	0	0	-0.00349244	-0.0100014	-0.00226074	-0.00414704	-0.00140796	0.00132071	0.0134405	-0.0075941	-0.00859428	-0.00971555	-0.00670538	-0.00601325	-0.00681862	0.0245914	0.014051	0.00770717	0.013676	0.00327954	-0.00277239	0.0038545	-0.00300113	0.0225651	-0.00154038	0.00224444	0.0160915	-0.0025741	-0.00685225	-0.0144657	-0.00392795	-0.00357881	0.0130035	0.0373923	0.0956556	-0.0135107	0.0257351	-0.0172806	0.0963477	0.00087298	0.00313518	-0.0206506	-0.00768306	0	0.0334693	0.0571024	0.0240778	-0.00479888	0.0153936
2012-04-17	-0.00679052	-0.0045221	0.00349244	0	-0.0106182	-0.00226929	-0.00494351	-0.0137322	-0.0123499	0.0075941	-0.0146568	-0.00910689	-0.00583924	0.00301114	-0.00216294	-0.0204506	-0.0400221	-0.0301121	-0.0311237	-0.0365017	-0.0283454	-0.033744	-0.0418139	-0.0383647	-0.0446189	-0.0307334	-0.00969097	-0.030029	-0.0153088	-0.0188211	-0.0368377	-0.0310906	-0.0203785	-0.0632991	-0.0271272	-0.0338937	-0.0378172	0.00292526	0.092838	-0.0494885	-0.0372866	-0.0368792	-0.0175619	0.0537319	-0.0643296	-0.0696047	-0.0321412	-0.0828527	-0.0195642
2012-04-18	0.0159049	0.00902385	0.0172815	0.00565409	0.012879	0.0191268	0.01406	0.0216201	0.0234849	0.010944	0.0210482	0.0203751	0.0134438	0.00957518	0.0270575	0.0365152	0.0954189	0.0578176	0.0455136	0.0581509	0.0410352	0.041528	0.0448151	0.0648312	0.0531205	0.046606	0.022249	0.0245514	0.0281912	0.0182685	0.0268813	0.0230606	0.0289545	0.0368075	0.00560226	0.0395454	0.028352	-0.00424443	0.012078	0.0280265	0.040412	0.0405545	0.0283017	-0.00965974	0.0345003	0.0205291	0.0361882	0.0323633	0.0203091
2012-04-19	0.00118273	-0.00696581	-0.0034325	-0.00282305	-0.0045266	0.00407786	0.00174368	-0.00349804	-0.00191836	0	0	0.00960721	-0.00424629	-0.00957518	0	0.0197245	0.0467247	-0.00220882	-0.0225397	-0.0144376	-0.00366167	-0.0214621	0.0069678	-0.00704849	0.00457506	-0.007551	0.00327869	0.0804562	0.0251513	0.0304178	0.0473172	-0.00809495	0.0100616	-0.0177088	-0.0166028	-0.00225683	-0.0183225	-0.0308313	-0.0652205	-0.0201117	-0.00168168	-0.0260157	-0.00919849	0.00405497	0.0008071	-0.00534403	0.0104461	0.00326846	-0.00316957
2012-04-20	0.0179622	0.0163136	0.0136599	0.0180828	0.0045266	0.00626961	0.0152147	0.0276475	0.0300538	0.00745513	0.0206143	0.0261199	0.0190312	0.0030021	0.0136057	0.0439421	0.0957547	0.0421343	0.0322887	0.0953879	0.0299932	0.023488	0.0426009	0.0873613	0.0362046	0.015742	0.0401016	0.0537422	0.00872436	0.0356181	0.0379049	0.0161249	0.0319642	0.0114944	0.0166028	0.00293288	0.00847587	0.00286988	0.0963021	-0.0446447	-0.00627113	0.00375823	0.00919849	0.019591	0.0610279	-0.00134048	0.00849037	0.024613	0
2012-04-23	-0.010895	-0.00690078	0	-0.00810952	-0.00226074	-0.00405232	-0.0106953	-0.00341443	-0.0099876	-0.00745513	-0.00746901	-0.00133156	-0.00736511	0	-0.00904984	-0.0919513	0.0285449	-0.0318118	-0.0100757	0.00062189	-0.0281607	-0.0245855	-0.0288093	-0.0202564	-0.0111238	-0.0285575	0.0242323	-0.0107797	-0.0180344	-0.00772656	-0.0069471	-0.0228741	0.0068714	-0.0114944	0	-0.0255547	-0.0283372	0.00601506	0.0213228	-0.0111591	-0.0292153	0.0356194	-0.00919849	0.00943507	-0.00151918	-0.0303002	-0.0219026	-0.00173812	-0.0487902
2012-04-24	0.0361161	0.00447064	0.0201462	0.0223937	0.00826451	0.00808828	0.0154882	0.035283	0.0657533	0.0114983	0.0151209	0.0148788	0.0164332	0.00359067	0.017675	0.0596598	-0.0245127	0.0146232	-0.0153893	-0.0132991	-0.00716586	-0.0148734	0.0259535	-0.00663627	-0.00228545	0.0098804	-0.00307409	0.00681457	0.00393726	0.0169331	0.0101517	-0.0119218	0.00937174	-0.0174932	0.0637848	-0.0221998	0.0056725	-0.0224388	0.0384902	0.00288139	0.0180229	0.0173449	0.00153897	-0.00855362	0.0232918	0.0610109	-0.00108079	0.0461773	0
2012-04-25	0.00414235	0.00243013	-0.00332964	-0.00799405	0.00856776	-0.00219941	0.00136519	-0.00206569	0.0054677	0	-0.00334049	0.00996008	-0.00251067	-0.00659277	-0.00206327	0.0563	-0.0166366	-0.0175737	-0.00740837	0.0436091	0.00990834	-0.00310078	-0.0162176	0.00580914	-0.0105809	-0.00681416	0.00583271	-0.00825155	0.00025349	0.00217656	0.00269398	0.0474022	0	0.0953102	0.0429274	-0.0054496	0.0544589	0.0370245	-0.0317618	0.0145988	0.039343	0.0469107	0.0459407	0.0462697	0.00481572	0.0957535	0.0321879	0.0396253	0.0463596
2012-04-26	-0.00112803	-0.00690078	-0.00669272	0.00175417	-0.00408847	0	0.00170387	-0.00747201	-0.023447	-0.00404313	0.00214874	-0.0014633	-0.00403023	0	-0.00448509	-0.00548949	0.0941688	0.00075953	0.00707658	0.00781019	0.00618859	0.0121004	0.034168	0.0178375	-0.0021992	-0.00234994	-0.0179128	-0.0220162	0.00952238	-0.0108658	-0.00501789	0	0.029248	0.00291262	-0.0376997	0.0257988	-0.00622174	-0.0280189	-0.0160544	0.00283153	0.0154065	-0.00567377	0.00293317	-0.0126986	-0.029629	-0.0618628	0	-0.0457347	0.00317728
2012-04-27	0.00187935	-0.00449072	0.0166486	-0.00451695	0	0.00621915	0.00746272	-0.00626961	0.00576485	-0.00338181	0.00428368	0.00486935	-0.00164193	0	0.00241755	-0.018519	-0.0651345	-0.0268461	-0.0310906	-0.0359466	-0.0262907	-0.0130947	-0.0236866	-0.0269814	-0.0223807	-0.00997181	-0.0242876	-0.00558063	-0.0117426	-0.0071364	-0.00409565	-0.0170287	-0.00268014	-0.0440993	-0.0366116	-0.0286539	-0.0264459	-0.041259	-0.0751569	0.0143483	-0.0121185	-0.00056915	0.00292459	-0.00683909	0	-0.0180814	0.0166151	-0.0064273	0.0127934
2012-05-02	0.0163877	0.00896136	0.0125788	-0.0126552	-0.00447929	0.00835305	0.0223902	0.022389	0.00927303	0.00338181	0.0157855	0.014627	0.0161749	0.00659277	0.0109778	0.00930239	0.00198531	0.0202443	0.0518622	0.0138613	0.0290088	0.0229867	0.0104913	0.0163582	0.0238859	0.0130358	0.00318776	0.0253002	0.0352512	0.0356861	0.0245109	0.0170287	0.0131257	0.0200609	-0.00542316	0.0316593	0.0287129	0.00473935	-0.00737331	0.0187151	0.0393109	-0.00342173	0.0177801	-0.0120821	0.0154866	0.0255979	0.0401214	0.0265576	0.0173504
2012-05-03	-0.0145119	-0.0114194	-0.0032662	-0.0208475	-0.00826451	-0.00217234	0	-0.00740744	-0.0102646	0	-0.0103384	-0.00833205	-0.00398804	-0.00359067	-0.00891027	0.00921666	0.0380096	0.0175923	0.0408382	0.081054	0.0159774	0.0196144	0.017866	0.0195247	0.0232156	0.027658	-0.00927265	0.00428046	0.0213497	0.012611	0.0143139	0.0111037	-0.0156061	-0.00298359	-0.0161573	0.0243998	-0.00113282	0.0137739	0.00737331	0.050381	-0.00905803	-0.00918227	-0.00451839	-0.00850141	-0.00903621	0.0164014	-0.0167107	-0.00767337	-0.00235657
2012-05-04	0.0115522	0.00450175	0.0032662	0.0072558	0.0063922	0.00217234	0.00264027	0.0135387	0.0132061	0	0.00306568	0.0165952	0.00485831	0	0.0129961	0.00548949	-0.024874	-0.00947318	-0.0035946	-0.00268343	-0.00804653	-0.00107303	-0.0140781	-0.0137905	-0.00147067	-0.00069462	-0.00321751	-0.00085463	0	0.006308	-0.00091144	-0.00350736	0.0051605	-0.0110166	0	0	-0.00539851	0.00310415	-0.0152675	0.0242696	0.0178113	-0.0005767	0.00738313	0.00065653	-0.00340974	-0.0151541	-0.00453744	-0.0124569	0.00235657
2012-05-07	0.00185082	0.00934776	0	0.00180575	0	-0.00616726	0	0	0.00273758	0	-0.00732604	0.00205517	0.00074534	0.00657307	-0.00204082	-0.0165597	-0.0223009	0.00730145	0	0	-0.00793083	-0.0116385	-0.0229456	-0.0220924	-0.0007928	-0.0126868	-0.00614193	-0.0266516	-0.0256502	-0.030165	-0.0411387	0.0298212	0	0	0.00811128	-0.0045157	-0.021308	-0.00155087	0.0102042	0.00309816	-0.0253465	0.0214019	0.00570499	-0.0138784	0.0232569	-0.0125433	0	-0.012614	-0.00380953
2012-05-08	-0.00556278	0	0.00325556	-0.00542707	-0.00225141	-0.00218579	-0.00727757	-0.00081533	-0.0149521	0.0114133	-0.00642477	0.00346839	-0.00398159	-0.00298241	0.00204082	-0.0282239	-0.0302089	-0.0251484	-0.0193659	-0.0352631	-0.0243624	-0.0177772	-0.0174384	-0.00083542	-0.0202582	-0.020414	0.0125666	-0.0130097	-0.00952683	-0.00158967	0.00088641	0.0202552	-0.0145171	0.00301659	0.00259329	-0.0109216	-0.00642338	-0.00451117	-0.0102042	-0.031132	-0.00137615	-0.0242904	0	0.00619197	-0.00408695	0	-0.0124573	-0.0176442	-0.0166777
2012-05-09	-0.0210455	-0.00934776	-0.0130863	-0.0167237	-0.0082988	0	-0.00733092	-0.0235208	-0.0336624	-0.0147952	-0.0173373	-0.0246966	-0.0204037	-0.00659277	-0.0219865	-0.0153849	-0.00537821	-0.00223195	-0.00873788	-0.0223697	-0.0166406	-0.0151012	-0.014872	-0.0174944	-0.0144407	-0.0161361	-0.00320719	0.00206171	-0.00342455	-0.00753756	-0.0153697	-0.0278918	-0.0296821	-0.016705	-0.0354408	-0.00229043	-0.0129719	-0.00939857	-0.0231088	-0.0214053	-0.0199358	-0.0377292	-0.0322076	-0.0259059	-0.0138709	-0.0155831	-0.0201557	-0.00316319	-0.0209158
2012-05-10	-0.0041865	0.00448157	0.00328767	0	-0.00417537	-0.00182515	-0.010422	0.00125183	0.00388747	0.00742494	-0.0043817	-0.00355527	-0.0008911	0.00659277	0	0.0380274	0.00634048	0.00300339	0.00088528	0.0119138	-0.00283206	0	0.00795925	0.0074145	-0.0023488	0.00768675	-0.022086	-0.00149254	-0.00193538	-0.0103768	-0.00231631	-0.00344234	0.010915	-0.00820097	0	0.0188535	0	0	-0.0236555	0.00649928	0	0	0.0102287	0.00316242	0	0.0063898	0.00078278	0.00172662	-0.00094402
2012-05-11	-0.00688866	-0.00898332	-0.00934329	0.00184283	-0.00228484	-0.0147224	-0.00169119	-0.00208725	0.00102051	-0.00404313	0	-0.00291829	-0.00741407	-0.00359067	-0.00872149	-0.00373832	-0.00744728	-0.00377715	-0.00467667	-0.0262482	-0.00454805	-0.0164732	0	-0.0245713	-0.0321394	-0.0162741	-0.0188966	-0.0137503	-0.00457237	-0.015408	0	-0.0279739	-0.00405247	0.00154281	-0.00568098	-0.0147345	-0.0200816	-0.00932887	-0.00833951	-0.0175261	-0.0108287	-0.00632818	-0.0119086	0.00225276	-0.0416245	0.0204893	0.0018241	-0.0212125	-0.0106344
2012-05-14	-0.009647	0.00245801	-0.00331859	-0.0140381	-0.0149801	-0.00595018	-0.00305137	-0.00334868	-0.00984018	-0.0142811	-0.00857533	-0.00864253	-0.010836	-0.00963863	-0.0137593	0.0258794	0.0116977	0.00231949	0.00411341	0.0185204	0.016576	0.00619354	-0.0049671	0.00775699	-0.0120932	0.00785715	-0.00671594	-0.0210235	-0.00952478	-0.017924	-0.0247168	0.0135467	0.00554136	0.0188349	-0.0027023	-0.0214665	0.0265886	-0.00461747	0.0107791	-0.00571001	0.00942292	0.0173813	-0.00294675	-0.00225276	0.0457684	-0.0138237	0.0337887	0	0.00912207
2012-05-15	-0.00194062	-0.00945536	0	0	-0.00426605	-0.0086159	-0.00578922	-0.00546564	0.00677551	0	-0.00443897	-0.00657249	-0.00428934	-0.00303122	-0.00892067	-0.0147061	0	0.0104141	0.00809656	0.0153963	0.0092972	0.0223048	0.0128635	0.0110994	0.00404735	0.0123413	0.0226525	0.0186048	0.0337748	0.00953309	0.0124021	-0.00458531	-0.00682451	-0.0157564	-0.00572895	-0.0200313	0.00529257	-0.0288186	0.00825047	0.0092996	0.0121185	0.012107	0.0208602	-0.00883458	0.0292668	0.026535	0.0263304	-0.013304	0.0196691
2012-05-16	-0.0160567	-0.00704666	-0.0201462	-0.019936	-0.0176441	-0.0128741	-0.0186148	-0.0303897	-0.0217197	-0.00756277	-0.0146897	-0.0221694	-0.0144322	-0.00670121	-0.0210076	-0.0319877	0.00627389	-0.0141968	-0.029657	-0.0161425	-0.0147294	-0.0171518	0.00685857	-0.0231919	-0.0194037	-0.0163146	-0.00959796	-0.0137195	-0.0234969	-0.0129551	-0.0186946	-0.0399888	-0.0207575	0	-0.00850294	-0.0114916	-0.0228395	-0.0295046	0.0257648	-0.00749292	-0.0387298	-0.0450256	-0.0238156	0	-0.0334107	0.0345175	-0.0354329	-0.0237927	-0.027265
2012-05-17	0.0129439	0.00704666	0.00676059	0.0113638	0.00434183	0.00645776	0.0138219	0.0142397	0.0227424	0.0109816	0.00674918	0.014225	0.0102551	0.00305157	0.011645	0.048517	0.0843112	0.0490772	0.0569071	0.0753229	0.0565948	0.0439011	0.0613065	0.0506196	0.0572347	0.0375269	0.0285219	0.0361281	0.0284479	0.0263339	0.0300425	0.0161879	0.0260931	0.00968654	0	0.00671949	0.0187255	0.0132764	0.00516797	-0.0114979	0.0141066	0.0212645	0.00904984	0.0198249	0.0138709	0.00947874	0.00177642	0.0103094	0.0117492
2012-05-18	-0.0220655	-0.0183415	-0.00676059	-0.0267192	-0.00671807	-0.00836507	-0.0075784	-0.0256035	0	-0.018602	-0.0122824	-0.0127092	-0.0196823	-0.0067258	-0.011645	-0.0390022	-0.0322568	-0.0209662	-0.0397834	-0.0105792	-0.0202607	-0.0187714	-0.00368028	0	-0.00935416	-0.0181249	-0.00941718	-0.0203145	-0.0236292	-0.0195683	-0.0141561	-0.0198525	-0.012207	-0.0283013	0.0309288	-0.0281367	-0.0178258	-0.0267314	-0.0799646	-0.0451298	-0.00619197	-0.0130088	-0.0151998	-0.0335708	-0.0325416	-0.0592068	-0.0246419	-0.0400053	-0.0199797
2012-05-21	-0.00519274	-0.00506117	0	-0.0172803	0.00435213	0.00836507	0.00929279	-0.00087951	-0.0206534	0	0.00126024	0.00453363	0.00691308	0.00367422	0.00474713	-0.0114287	-0.0657439	-0.0220999	-0.042022	-0.0404081	-0.0262425	-0.0129193	-0.0345812	-0.0342435	-0.00548731	-0.0100171	-0.0191047	-0.00209409	0.00504407	0.00226727	0.00612859	-0.0022618	0.00537231	-0.0147216	-0.0194065	-0.00049213	-0.00210053	0.00171321	-0.0194778	0	0.00761546	0	0.00170032	0.00230415	0	0.0164421	0.00466685	0.0158857	0.0082305
2012-05-22	0.0103587	0	0.00676059	0.0153441	0.00472628	0.00453344	0.0119191	0.0109386	0.010793	0.00347102	0.0100252	0.0139746	0.0144682	-0.00367422	0.0115901	0.0170944	0.018978	0.0220999	0.0284285	0.0318352	0.0377679	0.0257945	0.0382615	0.0267807	0.0347943	0.0274354	0.0158367	0.0176615	0.0226012	0	0.0141343	0.0391336	0.0228823	0.0256223	0.00270962	0.0291071	0.0374399	0.0199973	0.0138784	0.0381058	0	0.0323575	0.0208056	0.0211781	0.00918843	0.036851	0.036072	0.0325306	0.0385166
2012-05-23	-0.00436942	-0.01191	-0.00337458	-0.0091782	-0.00907841	-0.00453344	-0.0136335	-0.00567316	-0.0097501	-0.00347102	-0.00776071	-0.0133047	-0.0060249	0	-0.0115901	-0.0132703	0.0195533	0.0195711	0.0258074	0.0216413	0.0329342	0.0174667	0.0253896	0.0179405	0.00908522	0.0222686	-0.00953798	-0.00355733	-0.0085382	-0.00507514	-0.0145894	0.0135174	0.0106262	0.00617604	-0.0111868	-0.0161469	-0.00638609	-0.0165796	0.0546313	0.0378879	0.0337988	0.0178237	0	0.00404768	-0.00995795	0.0283603	0.034816	0.0361326	0.0190759
2012-05-24	-0.00398884	0.0025641	0	0.00111701	-0.00198452	0.00226929	-0.0229097	-0.00879127	-0.0121646	0	-0.00453401	-0.0133144	-0.00937115	0.00367422	-0.00951691	-0.0212158	-0.0279739	-0.00361991	-0.0165892	-0.027729	-0.0224256	-0.0184326	-0.0253896	-0.0204405	-0.015227	-0.0118215	-0.0193533	-0.0225976	-0.00398908	-0.00739151	-0.00188759	-0.021442	-0.0064456	-0.00462845	-0.00304507	-0.0141916	-0.0111275	-0.0118406	-0.0106901	0.00058997	0.0120744	-0.0392786	-0.00730616	-0.00404768	-0.0178645	-0.0236266	-0.00871254	-0.0177563	-0.0110378
2012-05-25	0.00637452	-0.0025641	0.00673781	-0.00111701	-0.00238664	0	-0.0112996	0.00220507	-0.0161671	-0.00418119	-0.0068398	-0.00152814	-0.0017254	0	-0.00701239	-0.0216757	-0.0105574	0.0007415	-0.0156311	0.00070977	-0.0202244	-0.0158289	-0.02782	-0.0285643	-0.0177079	-0.0150015	0	-0.0312855	-0.0336429	-0.0270712	-0.0269412	0.0281328	-0.0187394	0.0158531	-0.0287723	0.00614177	-0.00531445	-0.00172771	0	0.0253325	0	-0.0154807	-0.00146766	0.0033742	0	-0.00118134	0	0.0113887	-0.00328048
2012-05-28	0.0110586	0.00512165	0.0133409	0.00807017	0.00437116	0.00640183	0.0112996	0.0113887	0.0132085	0.00765221	0.00910937	0.00812325	0.00516729	0.00670121	0.00701239	0.00793655	-0.0095562	0.0164186	0.00829608	0.00735193	0.0211099	0.0128043	0.0451187	-0.0112239	0.0283451	0.0186921	0.00336361	0.0121862	0.01025	0.0150617	0.0144853	0.0433262	0.0105709	0.0136057	0.0146443	0.0344239	0.00531445	0	-0.0217292	0.0350318	0.0351538	0.0205881	0.0279319	0.0151552	0.0143943	0.0285484	0.042357	-0.0113887	0.0362112
2012-05-29	0.00704504	0.00467191	0.0126202	0.0151289	0.00671807	0.00822435	0.010826	0	0.0180374	0.0117122	0.00877749	0.0163829	0.0093391	0.00303122	0.00951691	0.0195701	0.0294804	0.0251213	0.021125	0.0249022	0.0393977	0.0234713	0.023087	0.037282	0.0333647	0.0183491	0.0159897	0.0291096	0.0276269	0.0228096	0.0317487	0.0343953	0.0265631	0.0109508	0.0226309	0.022925	0.0175136	0.0218924	-0.0055069	0.0121414	0.00566821	0.00418661	0.0229942	0.024903	0.0202645	-0.0130078	-0.0009324	0.00818957	0.0347756
2012-05-30	0	0	-0.00656457	-0.0109801	-0.00671807	-0.00410372	-0.00802097	-0.0034904	-0.00897803	0	-0.0145878	-0.0125137	0	0	0	-0.00193986	0.00108035	0.0150556	0.00064051	0.00589083	-0.00085128	0.00660613	0.00615522	0	0.00077834	0.00584797	-0.00962983	-0.00851686	0.00073453	-0.0101932	0.00044724	0.0332515	0.0154443	0.00592302	-0.00272521	0.00231	0.0245797	0.00825546	-0.00553739	0.0160526	0.00995033	0.0374861	0.0154336	0.00688027	-0.00151515	-0.0262359	-0.0150379	0.00956668	0.0176966
2012-05-31	-0.0141401	0	-0.00882034	-0.011102	-0.00198452	-0.0127917	-0.0077329	-0.00438021	0.00502093	-0.0193644	-0.00558945	-0.00910784	-0.0101323	0	-0.011726	0	0.00309952	-0.0164787	0.0144619	-0.00850485	0.00255167	-0.00094107	0.0241419	-0.0141099	-0.0043442	-0.0036022	0	-0.00426751	-0.00854155	-0.00914114	-0.0126637	0.00190794	0.00261807	-0.0183765	-0.00852624	-0.00578504	-0.00850586	-0.00825546	-0.00556822	-0.0144083	-0.00561193	-0.00143823	-0.0098659	-0.0114213	-0.00608367	0	-0.0033199	-0.00811128	0.0159102
2012-06-01	-0.00396354	0.00465019	-0.0038835	-0.00531693	0	0.00189143	-0.00459771	-0.00793305	-0.00796149	0.00418119	0.00101859	0.00236927	0.00079323	0	0	-0.0215906	0.016547	0.0212149	0.0131663	0.00068856	0.00660404	0.0171523	0.00936875	0.0141099	-0.0148451	0.00796585	0	0.00215427	0.00664291	0.00968022	0.0108095	-0.0139158	0.00881063	-0.00301205	0.0112514	-0.00348716	0.0011383	-0.00491818	0.00304106	-0.0068691	-0.0015163	-0.0153738	-0.00556772	-0.00783294	-0.0034384	-0.0321727	0.00757221	-0.00964497	-0.00362379
2012-06-04	-0.0302381	-0.0165855	-0.017382	-0.0278823	-0.0115885	-0.0152326	-0.0287686	-0.0300943	-0.0368508	-0.0154173	-0.0218715	-0.022738	-0.0233983	-0.00973244	-0.0261404	-0.0550598	-0.039549	-0.0435367	-0.0427086	-0.0229767	-0.0441679	-0.0422981	-0.0352654	-0.0519319	-0.0409353	-0.0396736	-0.0360093	-0.0587366	-0.0327776	-0.0364974	-0.0541739	-0.0294211	-0.0654959	-0.0405288	-0.0372752	-0.0374896	-0.0347257	-0.0375899	-0.0429117	-0.00802772	-0.0245788	-0.0191831	-0.0646582	-0.0487902	-0.0562808	0	-0.00496279	-0.0370967	-0.0233734
2012-06-05	-0.000819	0.00726344	0.00338792	0.00316866	0.00481156	0.00229973	0.0126882	0.00500342	-0.00306011	0.00422834	-0.00338763	0.00224545	0.0122355	0.00305157	0	-0.00420169	-0.0225574	-0.0304759	-0.0275141	-0.02222	-0.015824	-0.0128752	-0.0150412	-0.0320045	-0.0187055	-0.0159321	0	0.00774466	-0.00342662	-0.00827901	0.00343956	0.0101499	0.0175128	-0.00682955	0.00282088	0	-0.00324436	-0.0228541	0.0260703	-0.0111795	-0.00579324	-0.0232113	0.0166653	-0.00829116	0.00283	0	-0.00094809	-0.00183038	0.00438228
2012-06-06	0.00531155	0	0.00337648	0.0137106	0.00677698	0.00876697	0.00825117	0.0126242	0.0113192	0.00700774	0.00702305	0.00619197	0.0120876	0.00364964	0.00453002	-0.0105821	-0.0087695	0.00075041	0.00191915	-0.00476432	-0.00882015	0.00402611	-0.0124462	0.00453824	0	-0.00225295	-0.00311797	-0.0250285	0.00804031	0.00890765	-0.0138298	-0.00816129	-0.0175128	0.0306279	-0.0148198	-0.0165777	-0.0077106	-0.0107128	-0.00878786	-0.00253272	-0.00875328	-0.0172259	-0.0211424	-0.0158512	-0.0183342	0	-0.0109682	0.00183038	-0.00067295
2012-06-07	-0.007362	-0.00255755	-0.00337648	-0.00854706	0	-0.00876697	0.00285409	-0.00945314	-0.0113192	-0.00349773	-0.00702305	-0.00843742	-0.00092464	-0.00364964	-0.0121259	-0.0128481	-0.00427108	0	0.00258086	0	-0.00180963	0.00388869	0	-0.0155148	0	0.00378614	0.0130991	0.00227996	0.00195282	-0.0178954	-0.0104993	0.00297545	0.00953296	0.00306279	-0.00286305	-0.00073774	-0.00328016	-0.0236435	0.0633696	0.0310705	0.0161005	0.0030979	0.0121059	0.00258125	0.00205381	0	0.0185278	0.00849777	-0.0140668
2012-06-08	-0.0211582	-0.00728211	-0.010768	-0.0252078	-0.00917987	-0.0131023	-0.0370144	-0.024263	-0.018337	0	-0.0261816	-0.0350172	-0.0297769	-0.00305157	-0.0270496	0.0213228	0.00866544	0.0125069	0	0.0129405	0.0106298	0.00399444	0.0133373	0.00733108	0.003122	-0.0007152	0.0293593	0.00852333	0.00050333	0.00305214	0.0109771	0	0.00923406	0.00305344	-0.0118572	0.00122926	0.00980837	-0.0129811	0.0212158	0.00626278	-0.00022185	-0.0137031	-0.00295983	-0.022995	0	0	0.0174972	-0.0033298	-0.0203455
2012-06-11	0.00418411	0.00257621	0.00738011	-0.00088067	0	0.00193761	-0.0048175	0.00462322	0.0042274	-0.00351001	0	-0.00251031	0.00271924	0.00670121	-0.00510506	0.0229416	0.0215483	0.0337479	0.025854	0.0199427	0.0355609	0.0309254	0.0358665	0.0198877	0.0225235	0.0255299	0.0252845	0.019317	0.0295014	0.0192327	0.0197277	0.0374193	0.0249626	0.0171289	0.0207377	0	0.0328757	0.0146619	0.0104415	0.0414733	0.0389476	-0.0711454	0.0359744	0.0187676	0.0098	-0.0581024	0.0358885	0.0333961	0.0497767
2012-06-12	-0.00208986	0	-0.0108048	-0.0141972	-0.0068397	-0.0132504	-0.00334884	-0.00230894	0.00774083	-0.00422834	-0.00591241	-0.00395755	-0.0128452	-0.00364964	0	-0.018731	-0.0192878	-0.0128145	-0.0091979	-0.0179447	-0.00242424	-0.0124928	0.00332422	-0.0171523	-0.0504854	-0.0142487	0	0.00129751	0.00402268	-0.0071865	0.0145445	0.00095352	-0.00265225	0.0119167	0.00283778	0.0442167	0.014773	-0.00918556	-0.0133082	0.0082988	0.0306811	0.0232956	0.0277964	-0.00353649	-0.00162668	-0.0322233	-0.00089286	0.0211817	0.0200171
2012-06-13	0.00833338	0.00726344	0.00740533	0.00860157	0.00443102	0.00430613	0.011488	0.0151414	0.0116089	0.00422834	0	0.00646786	0.00739932	0.00182648	0.00745248	0.018731	0.0507639	0.0261739	0.0275824	0.0337827	0.0285416	0.014365	0.01361	0.0276143	0.0497819	0.0164382	0.024661	0.0954454	0.0633403	0.0695109	0.0651482	-0.00095352	0.0168139	0.00884527	0.0118937	0.00632691	0	0.0129106	0	0.00103252	-0.00124249	0.0101457	0.00138958	0.0136057	0.0488483	0.0243467	-0.0153018	0.00315322	0.00227162
2012-06-14	-0.0104276	-0.0119916	-0.0183281	-0.0160766	-0.00443102	-0.00430613	-0.0148481	-0.0128324	-0.0160249	0	-0.00242882	-0.0137038	-0.00273411	-0.0103945	-0.00981748	-0.0229416	-0.0135046	-0.0218306	-0.0212244	-0.021737	-0.0157938	-0.0201932	-0.0316499	-0.0080036	-0.0108504	-0.0119007	-0.024661	0.0223504	-0.00331694	-0.00392696	0.00043233	0	-0.0258433	-0.0287861	-0.00592918	-0.0148255	-0.0213775	0.00185736	-0.0291283	-0.00777005	-0.0056104	-0.0401981	-0.0218599	-0.011011	-0.00778214	-0.0189595	-0.0006805	-0.0275659	-0.0100994
2012-06-15	0.0285202	0.00772536	0.028492	0.035381	0.0136329	0.0178854	0	0.0503704	0.073776	0.0111889	0.0240268	0.0402118	0.017236	0.00673816	0.0272496	0.0104933	0.0125652	-0.0100828	-0.00065025	-0.00070457	-0.00342936	-0.00874624	-0.00349422	0.00888895	-0.00941211	0.00821566	0.0186321	0.00961497	0.0204123	0.0134187	-0.00272059	-0.0423834	-0.00392441	-0.0188062	-0.00596454	-0.002849	-0.0150946	-0.00913419	-0.024434	-0.0226147	-0.0281054	-0.0281903	-0.0101896	0.00937873	0.0139645	-0.00673857	-0.0238817	0.00820397	-0.0100371
2012-06-18	-0.00654132	-0.00772536	-0.00337648	-0.00756037	0.00437116	-0.004635	0.0214585	-0.00792607	-0.00597878	0.0076204	-0.00131978	-0.00314411	0	0	-0.00500482	-0.027515	0.00615716	0.018554	0.0109971	0.0288989	0.0299489	0.0175349	0.0241002	0.00441502	0	0.00963217	-0.0153948	-0.0135891	0.00129007	-0.00727323	0.00228826	0.0101499	-0.00789532	0.0188062	0.00877749	0.0113476	0.0107637	0	0.0219679	0.0116342	0.00576986	0.0356202	0.00429229	0.0180393	-0.00115629	-0.0112189	-0.0116878	-0.00497295	-0.012313
2012-06-19	0	-0.00258844	0	0.00233236	0.00237624	0.00232019	0.0112831	-0.00132714	0.00597878	0	0.00369101	0	-0.00539667	0	0.00500482	-0.041627	-0.0196745	-0.0250607	-0.00402901	0	-0.0258351	-0.014531	-0.0188634	-0.0393088	-0.0158054	-0.0141324	-0.00648511	0.00312628	-0.00348139	-0.00555539	-0.0136209	-0.0427738	-0.0174649	-0.0188062	-0.00877749	0.00469044	-0.0284685	0.0163451	0.0239094	-0.00315956	-0.033145	0	-0.0193581	-0.00828543	-0.0058016	-0.00686109	-0.0751757	-0.0183491	-0.0389194
2012-06-20	0.00735598	0	0.00337648	0.00522801	0.00434183	0.00231482	0.00972455	0.00485759	0.00492107	0.00413224	0.00105208	0.00471246	0.00364594	0	-0.00230681	0.0133335	-0.00641684	-0.0324254	-0.0116951	-0.0189402	-0.0118732	-0.0168173	-0.0371337	-0.019198	-0.0242488	0	-0.0187167	0	0.00174221	0.00776893	0.0104654	0.00946662	0.0027557	0.0157804	-0.00885521	-0.0084587	-0.00777051	-0.0163451	-0.0131038	-0.0433855	-0.00154304	-0.0132093	-0.00145666	0.00920181	0.0042578	-0.0268636	0.00076017	-0.00659277	-0.0113787
2012-06-21	-0.0102313	-0.00780576	-0.0067644	-0.0148843	-0.00236593	-0.004635	-0.00503055	-0.00840527	-0.0119343	-0.00344234	-0.0071231	-0.0156185	-0.0119323	-0.00305717	-0.0123937	-0.0428476	-0.0345583	-0.0373546	-0.0481981	-0.0347923	-0.0241778	-0.0384304	-0.0572846	-0.0359007	-0.0357679	-0.0575535	-0.0163746	-0.0337448	-0.0279575	-0.0207643	-0.0224348	0.00431966	0.00801185	-0.0030349	-0.0118231	-0.00047203	-0.0135933	-0.00940741	0.0820324	0.00302489	0.00154304	0	0.00311883	-0.00735466	-0.00154619	0.00704725	0.0108327	0.0217109	0.00140746
2012-06-25	-0.00453516	0.00780576	-0.00339944	-0.00856347	-0.0147149	0	0.00323683	-0.00937298	-0.00622926	0	-0.0106469	0.00247306	0.0082864	-0.00368099	-0.00743207	-0.0233111	-0.0624518	-0.0445512	-0.0529867	-0.0509891	-0.0300626	-0.0463208	-0.0304765	0.00096782	-0.0206139	-0.0272279	-0.0163047	-0.0447102	-0.0278707	-0.0259633	-0.0237282	-0.0308984	0	-0.0541235	0	-0.0367874	-0.0454199	-0.103891	0.0288332	0	-0.0667142	-0.0636979	-0.0290669	-0.0235744	-0.0294428	-0.0518848	-0.039351	0.00176367	-0.0447635
2012-06-26	0.0106865	-0.00259516	0.00339944	0.0129642	-0.00240674	0.004635	0.00179372	0.00581267	0.0142697	0.00344234	0.00133708	0.00070547	0	0	0.00235294	0.0140518	0.00931357	0.0209124	0.019425	0.0241881	0.00800878	0.015026	0.0186876	0.0048251	0.0120547	0.00315887	0.0293593	0.00428439	0.00980805	0.0236367	0.00575923	0.0191666	-0.0175833	0.00639661	0.0944039	-0.00564904	0.0223455	0.00209512	-0.0465408	-0.0115991	0.0294651	-0.0183357	0.0123196	-0.0007088	0.0122749	0	0.0267437	-0.0422915	0.0246971
2012-06-27	0.00204207	0.00259516	-0.00339944	-0.00234467	0	-0.00657261	-0.0100865	-0.0152743	-0.0161461	0.00411523	-0.00133708	-0.00459446	-0.00910518	-0.00369459	-0.00510506	0	-0.0176489	-0.00638118	-0.012489	-0.00849673	-0.0162665	-0.0032759	0	-0.0174804	-0.0146946	0.00249824	0	-0.00032892	0	0.00345469	0.00238456	0.00102564	-0.0109596	0.0131963	-0.0218814	-0.00865806	-0.00467947	-0.0293077	-0.0382867	0.032252	0.0029677	-0.00556691	-0.00911893	0.00589138	0.0101802	0.00442805	0.00808698	-0.0295374	-0.00485481
2012-06-28	0.0061013	-0.00519707	0	-0.0150779	-0.00968531	0	-0.00690284	-0.001359	-0.0195981	-0.00411523	-0.00509726	-0.00800218	-0.00643706	-0.00370829	-0.00750843	-0.0259143	-0.0154899	-0.0008118	0.00179372	-0.00134821	-0.0284078	0	-0.0127871	-0.00196127	-0.0182733	-0.0262696	0.0220367	0.0030657	0.015345	0.00053043	0.0132368	-0.0267514	-0.0220653	-0.0298053	-0.0399504	-0.0348873	-0.0129034	-0.0522012	0.0359936	-0.0154496	-0.00915967	-0.03754	0.00149015	0.00842307	-0.0437968	-0.0246006	-0.0356128	0.00157654	-0.001443
2012-06-29	0.0124926	0.00778551	0.0101638	0.0247144	0.00727276	0.00849754	0.02021	0.0215255	0.0336887	0.0156839	0.0149496	0.0257328	0.00916371	0.00370829	0.0149609	0.0165684	0.0594056	0.0546085	0.0385829	0.0238477	0.0193379	0.0274451	0.0398852	0.0299757	0.0252539	0.0462466	0.0186921	0.0426598	0.0241403	0.0379171	0.0433243	-0.00899001	0.0138206	-0.0048741	0.00589423	0.0256522	0.0103987	0.0286501	-0.0124742	0.0398929	-0.00924435	0.00270114	0.00466894	0.0221207	0.0316469	0.0168386	0.0183491	0.0106551	0.0446558
2012-07-02	-0.00080128	-0.00258844	0	-0.00641402	-0.00484262	-0.00849754	-0.0014301	-0.00133185	0.00697153	-0.0040678	-0.00504716	-0.00069626	-0.00641947	-0.00370829	-0.00470036	0.0116687	-0.00907102	-0.00987429	0.00301296	0.00423575	0.00092928	0	-0.00188613	0.0151267	0.00170481	-0.00479668	0.0242876	0.0369848	0.00782551	0.00490213	0.0152131	0.00344691	0.00564851	-0.00982005	-0.017788	-0.00628854	-0.00471328	0.0022041	0	0.0117418	0.0258981	0.0213504	0.00612139	-0.00640149	-0.00355521	0.0317719	0.021784	0.0105427	-0.00293889
2012-07-03	0	-0.00519707	-0.00337648	0.00437765	0	0	0.011384	0.0057586	-0.00306968	-0.00340252	0	0.0076323	0.00369282	0	0.00235294	0.0023175	-0.00117647	-0.0170572	0.0100065	-0.0167552	0.00185598	-0.00949455	-0.00865088	-0.0218173	-0.0173136	0.00245451	-0.00593845	-0.0136199	-0.0104855	0.0124335	-0.00047942	0.0173187	0.00669332	0.0065574	0.0233401	0.00628854	0.0106517	0.00417445	0.0101759	0.0530427	0.0223723	0.0234866	0.0164879	0.00068784	0.0211441	0.0188718	0.0186179	0.00492309	0.0142675
2012-07-04	0.002002	0.00519707	0.00730135	0.00725377	0.00484262	0.00193761	0.00845373	0.0105449	0.022696	0	0.00372143	0.00534254	0.00367923	0.00370829	0.0124564	-0.0257927	-0.0125862	0.00394201	-0.0146589	-0.012078	0.0145424	-0.00206478	0.0009517	-0.0144895	0.0146896	-0.00641576	-0.00913248	-0.0245178	-0.0103102	-0.00433731	-0.0183292	-0.00757283	-0.00129199	0.00488999	-0.0145626	0.00624924	0.00124572	-0.0130202	0.0511322	0.00172054	-0.028272	-0.0107428	-0.00602099	-0.0164071	0.00848771	-0.0117085	0	0.0173441	-0.00444749
2012-07-05	0.00079968	0.00258844	-0.00730135	-0.0116314	-0.00241838	-0.00193761	-0.00351371	0	-0.00482025	0	-0.00612111	-0.00984549	-0.00737205	0	-0.0050417	-0.0240396	-0.0353361	-0.0339679	-0.0569451	-0.0625204	-0.0670759	-0.0428911	-0.0676349	-0.0346484	-0.0485866	-0.0275152	0.0240674	0.00904826	0.00439913	0.0181659	0.0147864	-0.00209919	-0.0165114	-0.0420649	-0.026567	-0.0500743	-0.0106384	-0.0515038	-0.0511322	-0.00221266	-0.00776792	0.00520061	-0.0104669	-0.0202407	-0.0252883	-0.0463841	-0.00864523	0.011696	-0.00757188
2012-07-06	0	-0.0103942	-0.010768	-0.0203878	-0.00729043	-0.00466564	-0.00635595	-0.00789824	-0.00991409	-0.0082136	-0.0123558	-0.00854185	-0.0262388	-0.00370829	0	0.0240396	0.0479224	0.0378073	0.0306082	0.0136402	0.0247069	0.0280547	0.0253751	0.0278141	0.0250592	0.0314764	0	0.0220994	0.0194203	-0.00583201	0.0163478	0.0499528	0.0165114	0.0469311	0.0121059	0.0355158	0.0324955	0.0294952	0.0294739	0.0078451	0.0520613	0.0256049	0.0312817	0.0193083	0.0279739	0.0348979	0.0451095	0.0328475	0.049374
2012-07-09	-0.0403725	-0.028258	-0.0143474	-0.0398896	-0.0118587	-0.0272583	-0.0320344	-0.0418321	-0.048536	-0.0159338	-0.0385723	-0.0338291	-0.0404762	0	-0.0275934	-0.0561808	-0.0406933	-0.0338355	-0.0562566	-0.0649167	-0.034329	-0.0269766	-0.0211854	-0.0379382	-0.0386667	-0.0381144	-0.0454911	-0.0346848	-0.0139059	-0.0091262	-0.0275387	-0.0327648	-0.0362001	-0.043545	-0.0149947	-0.0186301	-0.0243501	-0.0481432	-0.0475845	-0.0155042	0.0058613	0.0361742	-0.0312817	-0.0279044	-0.0350913	-0.0382681	-0.00857352	-0.0445436	-0.0122417
2012-07-10	-0.00458812	-0.00269058	0.00403808	0.00341138	-0.00247117	0	0.00328647	0.00137709	-0.00106781	-0.00349773	0.00392487	-0.00253853	0.00102482	-0.00683445	0.00239521	0.00501254	0.00229621	0.00476341	0.00738218	-0.0176365	-0.00494512	0.0108515	-0.00622738	-0.00101807	0.00097813	0.00420913	0.0274164	-0.00411313	-0.00175902	0.00219539	0.0147337	-0.0549282	-0.04221	-0.0373071	-0.021115	-0.0200345	-0.0502264	-0.0334334	-0.0524285	-0.0233356	-0.015927	0.0189759	0.00147198	-0.00673727	-0.0567383	-0.0139757	-0.0234735	-0.0293869	-0.0386882
2012-07-11	-0.00418937	-0.00540298	-0.00403808	-0.00341138	-0.0124483	0.0024	0.00182116	-0.0087538	0.00617746	-0.00844481	0.00139802	0.00163265	-0.0100001	-0.00374766	0.00517003	-0.0100503	0.0130641	0.0267178	0.0261879	-0.00171233	0.0184681	0.0225291	-0.00306435	0.00811569	0.00083764	0.0219741	-0.0180871	-0.00952135	0.00413727	0.0148639	-0.0106663	0.00435493	0.00162999	0.00350263	0.00295034	0.013055	-0.00625311	0.00956241	-0.0219679	-0.00279649	-0.011947	-0.00479617	0.0373278	-0.00096618	-0.00084034	0.0296068	-0.0642121	0.034502	-0.00225167
2012-07-12	-0.0199286	-0.00543234	-0.00696058	-0.00685788	-0.00964975	-0.00923145	0.00181785	-0.0060339	0.00212134	-0.00780423	-0.00532289	-0.00399565	0.00309895	-0.00690741	-0.00517003	0.037179	0.0173553	0.0335639	0.0585632	0.0248807	0.0310489	0.0333108	0.0324598	0.0130491	0.0181157	0.0254097	-0.00320719	0.0206614	-0.0154459	-0.0262062	0.00670232	0.0190994	0.0161554	0.0213326	0.00620005	0.00697948	0.0137707	0.0286249	0.0135374	0.0406591	0.0191784	0.0105893	0.00866679	0.0196225	0.0195636	0.0255209	0.0140007	0.0281125	0.0224613
2012-07-13	0.0025663	0.00271986	0.00348635	0.00468093	0.00462672	0.00482704	0.0133504	0.00880655	0.0101203	0.0042644	0.0078344	-0.0007282	0.00777871	0.00314565	0.00517003	-0.0122401	-0.00341728	-0.0128289	0.0173829	0.0063323	-0.00283474	-0.00100857	0.00309005	-0.0110305	0	-0.0063452	0.00608489	-0.00380448	-0.00017233	0.0182731	0.0250786	-0.0441248	-0.0117445	-0.00342857	0.0119646	-0.0550695	-0.00391518	-0.00237417	-0.0160646	-0.00220237	0	-0.0409211	-0.00442479	-0.0085674	-0.00165017	0.0220728	-0.0010304	-0.0194467	0.00372314
2012-07-16	-0.00944213	0.00811546	-0.00348635	-0.0274595	-0.00715943	-0.00482704	-0.00503055	-0.0238162	-0.0227017	0.00353983	-0.0129034	-0.0113554	-0.00881063	-0.00693353	0.00237718	-0.0479285	-0.0377632	-0.0114375	-0.0180674	-0.0643171	-0.0102721	-0.0134605	-0.0397787	-0.01729	-0.0189533	-0.0134574	-0.0504198	-0.047443	-0.0267226	-0.0139731	-0.0233349	-0.0140215	-0.00301589	-0.0337634	-0.0303499	-0.0473758	-0.0410399	-0.00955345	-0.0691375	-0.0399853	-0.0278964	-0.0526916	-0.0191296	-0.0392398	-0.0464807	-0.0538912	-0.0404999	-0.0332759	-0.0361174
2012-07-17	0.0120019	0.00537395	0.00348635	0.00796817	0.00463842	0.00241643	0.0118175	0.0247387	0.0268885	0.00423132	0.00787406	0.00477766	0.00881063	0	0.0102363	0.0179262	0.0201965	0.0325052	0.045021	0.0217286	0.0360535	0.0216259	0.0387909	0.0342862	0.0368813	0.0260031	0.013011	0.0134401	0.0163861	0.0208562	0.0115277	0.0106743	0.0333593	0.0123567	0.0541719	0.0113509	0.0101661	0.094721	0.0320198	-0.00255298	-0.00608042	0	0.0321467	0.0177388	0.0209723	0.010719	0.0066872	0.0332759	0.00767624
2012-07-18	0.00425171	0.00490088	0	0.00569802	-0.00210571	-0.00483872	-0.00858067	0.0110042	0.0141052	0	-0.00280505	-0.00477766	-0.00586512	0.00693353	0.00234742	0.0151136	0.0163753	0.020633	0.0211318	0.0266819	0.0260322	0.0161334	0.0391257	0.0331495	0.0209132	0.0101111	-0.00332006	0.00032556	0.00023215	0.00216056	-0.0039868	-0.0163384	0.00291709	-0.0236697	0.0948535	0.00898882	-0.0128947	0.0962821	-0.00579406	-0.0264196	-0.0927159	-0.0337729	-0.0158431	0.00608645	0.00675393	0.0399981	-0.0559203	-0.00656719	-0.0675787
2012-07-19	-0.00425171	-0.00758424	0.00347424	0.00597956	0.00462672	0.00242229	-0.0014373	-0.00136893	0.00205761	0	0.00280505	0.00404412	-0.00102994	-0.00314565	0.00390016	0.00249688	0.0161115	-0.00147735	-0.00642986	0.0207123	0.00983468	0.00601413	0.0133343	0.00478355	0.0111425	-0.00072625	0.0191047	0.0476718	0.0363552	0.0544209	0.0436893	0.00932869	0.0142383	0.011313	0	0.00418586	0.00136519	-0.00198452	0.0260703	0.00732221	-0.00821207	0.00845508	0.001414	0.0308305	0.0121264	0.0115892	-0.00197545	0.0219203	-0.0323127
2012-07-20	-0.0171899	-0.00809357	-0.00347424	-0.0104086	-0.00462672	-0.00931747	-0.00504687	-0.0230957	-0.00804875	0	-0.0104182	-0.0106973	-0.0109533	-0.00759017	-0.00507318	-0.0303821	-0.0115029	-0.00733691	-0.0350366	-0.00314596	-0.0214018	-0.013056	-0.0123844	-0.0173289	-0.0145758	-0.00938484	0.00941718	-0.0207666	0.00061537	-0.00603311	-0.0140819	-0.0118881	-0.0070938	-0.00177778	-0.0407863	0.00693773	-0.0116639	0.0952379	-0.00567743	-0.0133773	-0.0219789	-0.0255828	-0.0132076	0.0116988	-0.0121264	-0.0084152	0.00507186	-0.00234673	-0.0333918
2012-07-23	-0.0166088	-0.013179	-0.0110821	-0.0305834	-0.0178652	-0.0188995	-0.0171318	-0.00750473	-0.0141906	-0.0120355	-0.021457	-0.01815	-0.0303717	-0.0147108	-0.0102242	0.0153064	-0.0116367	-0.016266	0.00400034	-0.0240005	0.0018162	-0.0120987	0.0039088	-0.00682098	-0.0174799	-0.0413896	-0.0189239	-0.0244849	-0.0260049	-0.018261	-0.0216497	-0.00714391	-0.00938764	-0.00535238	0.0275677	-0.0125228	-0.0181063	0.0382686	-0.0230377	-0.00875221	-0.0017896	-0.0262545	0	-0.0100527	-0.0161157	0.0171064	-0.00196934	-0.0240761	-0.00158983
2012-07-24	0.0013213	-0.0110397	-0.00706301	-0.00590166	-0.0125245	-0.0116814	-0.00368325	-0.00094206	0.00293809	-0.00786561	0.00144488	-0.00170084	-0.0104875	-0.00711287	-0.00793655	-0.00253486	0.0231396	0.00520048	0.0150242	0.0145028	0.0160205	0.00712726	0.0207085	0.015523	0.0269587	-0.00240516	0	0.0253647	0.00315196	0.0157904	0.00695552	0.0108387	0.00381038	0.0142098	-0.0275677	-0.00758964	0.015688	-0.0364642	0.0141996	-0.00079947	0.0270116	0.00201329	0.0132076	-0.0032949	0.0152739	-0.0156989	0.049179	0.00240385	0.0171551
2012-07-25	0.00701757	-0.00277907	0	0.00262726	-0.00522877	-0.00252101	0	0.0023535	-0.00188778	0.00358295	-0.00666379	0	-0.00093067	0.00323939	0	-0.00508907	-0.0149201	0	-0.0170224	-0.0266366	-0.0169282	-0.00712726	-0.0141102	-0.0194417	-0.0129238	-0.00570803	-0.0129291	-0.0133503	-0.00516293	-0.00661824	-0.0127097	-0.0226663	-0.0187428	-0.0274153	0.0954994	0.00478537	-0.0185029	-0.0143443	0.00572769	-0.01396	-0.0285481	-0.0207282	-0.0146404	-0.0204818	-0.0416996	-0.0263642	-0.00780518	-0.0246101	-0.0356221
2012-07-26	0.00261895	0	0.00353774	-0.00262726	0	0.00712642	-0.00517944	-0.00518502	-0.00420787	0	-0.00145455	-0.00341039	0.00093067	0	0.00516592	-0.00255428	-0.00119136	0	-0.0125798	0.00975284	0.00090769	-0.0206663	-0.0647656	-0.00986444	-0.00879888	0.00164989	0	-0.00780191	0	-0.0107291	0.00923794	-0.0270605	-0.0172438	-0.0146077	-0.0627383	-0.00987732	-0.00529943	-0.0274396	-0.0199273	-0.0329791	-0.0278048	0.00491603	-0.0255174	0	-0.0362051	-0.025966	-0.0425009	-0.0344214	-0.0325332
2012-07-27	0.0121319	0.0138187	0.011121	0.0107932	0.0151748	0.00956149	0.0139965	0.0164053	0.0282704	0.0120869	0.0121529	0.0232612	0.0166056	0.0115757	0.0157298	0.0202539	-0.00807904	0	-0.0175383	-0.00563478	-0.0411169	-0.0167941	-0.0392257	-0.00996272	-0.0194706	-0.0008796	0.00665117	-0.0287202	-0.00472732	-0.0307305	-0.034237	0.0124446	0.00370371	0.00550292	0.00545273	-0.0142819	0	-0.0187843	-0.0176334	0	-0.00158228	0.0117816	0.00146982	-0.00265028	0.00906214	-0.0243777	0.00393923	-0.0310403	0.00271711
2012-07-30	0.00942999	-0.00274851	0.00348635	0.00713131	0	0.018853	0.00837739	0.00602551	0.00796166	0.00423132	0.00916124	0.0130793	0.00608089	0	0	-0.0202539	-0.0308139	0	-0.0791484	-0.0450045	-0.0311085	-0.00640399	-0.0201389	-0.0131017	-0.021809	-0.0123964	-0.00332006	-0.0512057	-0.019961	-0.0273132	-0.0358933	-0.00353983	-0.00185014	-0.0246926	-0.0748568	-0.00374694	0	-0.0189488	-0.0668773	-0.00476125	-0.0124819	0.00282315	0.00146766	-0.0254106	-0.0163714	-0.019165	-0.00591468	-0.00990107	-0.012814
2012-07-31	0.00934189	0.0104952	0.0109606	0.0321019	0.0102741	0.0185042	0.0186854	0.00736652	0.00608151	0.0118924	0.0133052	0.0112831	0.0111531	0.00319183	0.0177886	-0.0154642	-0.00965138	0	0.0014863	-0.0206305	0.0152911	0.0201188	0.0084735	0.00101394	-0.00643989	0.013276	-0.0424584	0.0116847	0.0143399	0.0193717	0.0163054	0.0169943	-0.00185357	-0.00375705	-0.00587782	0.0017311	-0.00639661	0.0246783	-0.0256873	0.0249528	0.0245492	0.00321673	0.00313775	-0.00695309	-0.0101383	-0.0274635	0.0347016	0	0.028347
2012-08-01	-0.00126877	0.00543234	-0.00748636	0.00468093	0.00763686	-0.00679867	0	-0.00137709	0.00383258	-0.00767892	-0.00140706	-0.00072411	0.00508298	0.011407	-0.00499521	0.0231076	0.0204373	-0.0566221	0.0117198	0.0233136	0.0315746	0.0267528	0.0211331	0.0190721	0.00462412	0.0169994	0.00657101	0.00257391	0.0217287	0.016372	0.0146349	0.0106922	0.0115288	0.0112291	0.00865004	0.0177148	0.0169675	0.0494157	0.0222231	0.0173729	0.00520157	0.0288843	0.0149257	0.00695309	0.0183576	0.0243627	0.00109081	0.0219789	0.0150931
2012-08-02	0.00674823	0.00270514	0	0.00341881	0.00253272	0.0178967	0.00142298	-0.00460406	-0.00585565	0.00349773	0.0131489	0.00235145	0.00401816	-0.00378788	0.0126318	0.0050633	-0.019343	-0.031112	-0.0316895	-0.0145752	-0.0241112	-0.0111972	-0.0382866	-0.022117	-0.0234806	-0.00335516	-0.0269012	-0.00808972	-0.00822204	-0.0206793	-0.00682764	-0.0653245	-0.0115288	-0.0206839	0.0559273	-0.0345756	-0.0360432	-0.0494157	-0.0192707	-0.0567469	-0.0659403	-0.057801	-0.0504273	-0.0232831	-0.0276643	-0.0180185	-0.0531742	-0.0464891	-0.103563
2012-08-03	-0.00294675	0.00269784	0	-0.00124185	0	0.00236221	-0.00498932	0.00322507	0.00101204	0.00418119	-0.00139063	0.00072241	-0.0010402	0.00378788	-0.00495711	0.034743	0.0228617	0.00401058	0.0229357	0.0314031	0.0168262	0.0101958	0.0129258	0.0250954	0.0140697	0.00421919	0.0203302	-0.0226496	-0.0178163	0.00642287	-0.0161776	0.00520277	0.00946343	0.0113351	0.0187298	0.0325912	0.012279	0.0296457	0.038177	0.0314015	0	-0.0234124	0.00474958	0.0118345	0.024932	0.0383842	0.00830118	0.0148451	0
2012-08-06	-0.00126556	-0.00540298	0	0	0.00210571	-0.0110717	0.00178476	0.00504704	0.00584974	-0.00767892	-0.00250801	0.00090228	0.0010402	-0.00378788	0.00495711	0.0240975	0.0269696	0.0239979	0.0281066	0.0319792	0.0299191	0.00810731	0.0190157	0.0206041	0.0195646	0.0156387	0.0294038	0.0197057	0.0124124	0.00372255	0.0211645	0.00487212	0.0227128	0.0210665	0.00285063	0.0257717	0.0160231	0.0304074	0.0152073	0.0309807	0.0183945	0.0225856	0.00921863	0.016878	0.0537072	0.0109704	0.0200374	0.0218624	0.015594
2012-08-07	-0.00380631	-0.00770455	0.00403808	-0.00342306	0	-0.00718279	-0.00321486	-0.00827211	-0.00302145	0	-0.0039139	-0.00252845	-0.0010402	-0.00380229	-0.00763654	0.00711747	-0.00118995	-0.00632547	-0.0100385	-0.00819957	-0.00803804	-0.00910969	0.00324233	-0.00975856	-0.00083068	-0.00159549	0	-0.017374	-0.0153349	-0.0187529	-0.0229852	-0.00365186	0.0111658	0.00733052	0.0338636	0.0140054	0.00387802	0.0617212	0.0394572	0.00373932	-0.00545555	0.0285384	-0.00149493	0.0252747	-0.00998923	0.00786963	0.00696091	0.0261939	-0.00376481
2012-08-08	0.00380631	0.0104097	0.00344828	0.0148518	0.00503568	0.00916889	0.00641942	0.00322507	0.0050307	0.00349773	0.00502935	0.0127573	0.00696351	0.0144976	0.0102956	-0.0166869	0	0.00392472	0.0164071	0.00410819	0.0249968	0.00300413	0.00103533	0.00391486	0.00456022	0.00244538	-0.00981894	0.0102106	0.0101914	0.0118552	0.0004398	0.0223102	-0.00735543	0.00182426	-0.0418659	0.013543	-0.00140845	-0.0581408	0	0.00133209	0.00898577	-0.0109114	0.00149493	-0.0157217	-0.0096492	-0.00937565	0.0178748	-0.00929941	0.0077357
2012-08-09	0	-0.00541762	0	0.00764881	0.00501045	0.00237812	0.00177588	-0.00092039	-0.0050307	0.00834497	0.00278319	0.00392018	0.00103298	-0.00690741	-0.00265907	0.0143201	0.00682293	-0.00231729	0.00357016	0.00409138	-0.00610086	-0.00100038	0.00309958	-0.00097728	0.00728075	0.00243941	0.00339674	0.00031252	0.00652597	-0.0026849	-0.00138287	0.00505577	0	0.0204457	0.0943968	0.0120338	0.0146907	0.0955376	0.0374418	0.0470645	0.0214543	0.0169222	0.0108247	0.00534891	0.00483624	0.0260334	-0.00793546	0.0370003	0.0275775
2012-08-10	0.00126556	0.00811546	0.00343643	0.0012184	-0.00250209	0.00670746	0.00495576	-0.00230468	-0.00973046	0	0.0063721	0.00159929	0.00881063	0.00314565	0	-0.00713439	-0.020761	-0.0112164	-0.0227989	-0.0261994	-0.0115859	-0.00917495	-0.0157258	-0.0227451	-0.012811	-0.0123643	0	0.011418	0.00402138	0.00958255	0.00833103	-0.0149435	-0.00560854	-0.0186247	-0.0421283	0.00741529	-0.0171603	-0.0308427	-0.0203929	-0.00585914	-0.0249845	-0.0108457	-0.0123196	-0.0114621	-0.00660068	-0.0166578	-0.0380785	0.00248062	-0.0382017
2012-08-13	-0.00380148	0.00537395	-0.00343643	-0.00671963	0.00250209	0.00666277	-0.0017671	-0.0148771	-0.0191265	0	-0.0063721	-0.00302303	-0.00190239	0	-0.00495711	-0.036456	-0.0894565	-0.09765	-0.0787674	-0.079388	-0.0852913	-0.0901844	-0.0920015	-0.0650888	-0.0549996	-0.0953531	-0.0264575	-0.0837309	-0.067348	-0.0522455	-0.0560619	-0.0200737	-0.0131343	-0.0358063	-0.0231415	-0.0365436	-0.0392631	-0.0896645	-0.0289409	-0.0279811	-0.0275804	-0.0433325	-0.0251041	-0.0168196	-0.0282087	-0.0345582	-0.0645385	-0.0349807	-0.079153
2012-08-14	0.00380148	0.00490088	0.00343643	0.00336546	0	0.00234101	0.00353108	0.00374007	0.00806539	0.00414652	0.0063721	0.00939473	0.00190239	0.00376176	0.00495711	0.0171783	-0.0077873	-0.0133208	-0.00157916	-0.0108356	-0.00796341	-0.0112556	-0.00821982	-0.0110024	-0.0177336	-0.0165352	0.00659381	-0.0332994	-0.00769542	-0.0106925	-0.00489419	-0.00647251	0.00182191	0.0112501	0.0307379	0.00817666	-0.00110274	0.00529924	0.00271518	0.0114944	0.0130575	0.0125735	0.00959658	0.00720769	0.0171098	0.0221637	0.0249524	0.00479924	0.029194
2012-08-15	-0.0170072	-0.00758424	-0.0109228	-0.0237996	-0.00752512	-0.0133388	-0.0199366	-0.0188418	-0.0151502	-0.0124915	-0.0285734	-0.0213988	-0.0227719	-0.00690741	-0.0230868	-0.0246318	-0.0249255	-0.00809885	-0.00385967	-0.0126949	0	-0.0207561	-0.0129711	-0.015226	-0.0169916	-0.0102478	-0.00659381	-0.00692617	-0.00167002	-0.00224482	-0.0103966	-0.0193575	-0.0114418	-0.00936629	-0.0127841	-0.0233431	-0.00442316	-0.0346748	-0.0208227	0.00388853	-0.011102	-0.00417363	0.00151827	-0.0124597	-0.0171098	0.00940387	-0.00327138	-0.0284901	-0.013423
2012-08-16	-0.0107783	0	-0.00347424	-0.0091124	-0.00252101	0.00197278	-0.00360231	-0.00524435	0.00208899	0.00418119	-0.00684348	-0.00632856	-0.00209612	0.00314565	-0.00742336	-0.00249688	0.00408442	0.0009144	0.00385967	-0.00738298	0.0009989	-0.00228539	-0.00234983	0	-0.00303767	0.00278333	0.0298427	-0.0171947	-0.00024765	0.00283819	0.00840565	0.0115971	0.0018395	-0.00188383	-0.0179538	0.00332871	0.00442316	-0.0281277	-0.00945765	0.0222601	0.00556639	0.00292337	0.00626555	-0.00376838	0.00090785	-0.017372	0.024133	-0.0023015	0.00094787
2012-08-17	0.0025974	0.00758424	0.00751232	0.0116116	0.00252101	-0.00197278	0.00683333	0.00286396	0.00603351	-0.00418119	0.00285714	0.00866901	0.0101403	0	0.00508509	0.0271287	0	-0.00907938	-0.00069167	0.0036983	-0.0009989	0.00114335	0.00234983	0	0.00908547	0.00650448	0	0.0209033	0.00241195	-0.00794075	-0.0133754	-0.0195097	-0.00760986	0.00376412	0.00250522	0.00992017	-0.00147221	-0.0213797	0.00334822	-0.0194181	0	-0.0100588	0	0.00100629	-0.00090785	-0.0141955	-0.00291206	0	0.00118357
2012-08-20	-0.00694146	0.00266312	-0.00751232	-0.012559	0.00251467	-0.00912524	-0.0082779	-0.0090975	-0.0194791	-0.00349773	-0.00400229	-0.00631372	-0.0141952	0.00376176	-0.00783396	0.0216615	-0.00664567	0.00184294	-0.00475578	0.00368467	-0.00581339	0.00128471	0.00468316	0	0.00406168	-0.00457281	-0.0197959	-0.0156253	-0.0116183	-0.0253655	-0.036056	0.00127024	-0.00580385	-0.0157782	0.00775412	-0.0300607	-0.0197142	0.00198059	0.0121818	-0.0269332	-0.0244428	-0.0399624	-0.0283986	-0.00100629	0.00904165	-0.00970693	-0.0298972	-0.009924	-0.0273398
2012-08-21	-0.00261552	-0.00266312	0	-0.00126462	0.00501045	-0.00920927	-0.00180865	0.00384062	0.00105697	-0.00844481	-0.00143328	-0.00162999	-0.00709812	-0.00690741	-0.00275645	0.0141846	0.0105443	0.00449072	0.00475578	0.0126949	0.0339954	0.00114058	0.00944569	0.0272953	0.00688213	0.00180756	0.00994692	0.00599808	-0.00193914	0.00292587	0.00612346	-0.0185784	0.00395028	0.0120141	0.00247968	-0.0085131	0.00449776	0.026939	0	0.0010596	-0.022725	0.00872987	-0.011365	0.00627276	0.0111883	0.0112513	-0.0105725	0	-0.00854602
2012-08-22	-0.00131033	0	0.00347424	0	-0.00752512	0.00681502	-0.0101893	-0.00480308	-0.00614604	0.00423132	0.00143328	-0.0113016	0.00815099	0.0106551	0.00275645	-0.0237541	-0.0199921	-0.00183468	-0.0102331	-0.0183244	-0.00175046	0.00469117	-0.00347726	-0.00991301	-0.00194015	0.00372529	-0.0165179	0.00666143	-0.00414105	0.00115438	-0.00048572	-0.00942024	-0.00395028	-0.0139243	-0.0205734	0	-0.0200196	0.00748348	0.0147503	-0.0276491	-0.0277304	-0.0282081	-0.0261111	-0.00879292	-0.0102886	-0.0015444	-0.0355469	-0.00499918	-0.00639609
2012-08-23	-0.00131205	-0.00490088	-0.00347424	0.00347387	-0.00462672	0.00239425	0.00510764	0	-0.0134833	-0.00423132	0	-0.00165123	0.00509823	-0.00374766	0.0128933	0.00479617	0.00944781	0.00731859	-0.00239952	0.00737009	-0.0009738	0.00706617	0.0128346	0.00107643	0.00595772	0	0	0.00113502	0.00345207	0.00237248	0.0031184	-0.0108287	0.0018609	0.00635326	-0.0107315	-0.00085531	0.00152497	-0.0189122	0.0235809	-0.00600602	0	0.0164047	0.00321544	0.00704051	0.0327318	-0.00154679	0.00220022	0.0149232	0.0265448
2012-08-24	-0.00967466	0	-0.00348635	-0.00791269	-0.00761747	-0.00479426	-0.00182116	-0.00918991	-0.0138861	0	-0.00401838	-0.00644748	-0.00209612	0	-0.0128933	-0.0242143	-0.0188115	-0.00640083	-0.0289434	-0.0212878	-0.00684332	-0.0082014	-0.00589209	-0.0162693	-0.0169229	-0.00456841	-0.00696382	-0.0201849	-0.00395518	-0.00407056	-0.00416003	-0.019321	-0.0135706	-0.0178919	-0.00255864	-0.0230824	0.00418172	-0.00959193	0.0480837	-0.00219298	-0.00992042	0.00307355	-0.0201512	-0.00704051	-0.0157898	-0.0175683	-0.0135928	-0.00494969	0.00311938
2012-08-27	0.0013248	0.00267618	0.00348635	-0.00829615	0	0.0024	-0.00328647	0	-0.00087432	0.00423132	-0.0121529	-0.0139576	-0.00601325	-0.00376176	-0.00512518	-0.0248152	-0.0686818	-0.0519856	-0.105647	-0.0518545	-0.0325021	-0.0530659	-0.0392438	-0.0585423	-0.0410045	-0.0544757	-0.00666085	-0.0555622	-0.0501782	-0.0367655	-0.0229103	-0.00303184	-0.0118485	0.0134488	-0.0436369	-0.0117441	-0.0241901	-0.0537395	0.0381329	0.0120023	0.0120122	-0.0370661	-0.0101118	-0.0219397	-0.0332615	-0.0332363	-0.0137801	0.0023129	-0.0147221
2012-08-28	0.0179318	0.00754386	0.00751232	0.0274942	0.00972318	0.00676889	0.0184821	0.0115943	0.0147604	0	0.0267142	0.0187511	0.0151144	0	0.0129591	0.0124846	0.0245151	0.0113164	-0.046291	0.0610892	0.0459487	0.0135328	0.023994	0.0183808	0.0185522	0.00495019	0.00351124	0.0103473	0.00026453	0.0096158	0.00418544	-0.00847032	0.00783573	0.00190658	0.00829143	0.00059049	-0.00155582	-0.010432	-0.0300886	-0.00680182	-0.0138265	-0.0179027	-0.0104539	0.00463202	0.0122645	0.00851414	-0.0116846	-0.0169749	-0.0236173
2012-08-29	-0.00695958	-0.00265604	0	-0.00656765	-0.00210571	-0.0111733	0.00358423	-0.00240443	-0.00540133	0.00421349	-0.00654062	-0.00147248	0.00103912	0	-0.00783396	-0.00997515	-0.0258222	-0.00852884	-0.0288394	0.00195389	-0.0250895	-0.0135328	-0.0190594	-0.0149085	-0.0155669	-0.00686065	-0.0102168	-0.0211832	-0.0116393	0.00299913	-0.00205506	0.00305759	-0.00189394	0.00822009	0.00558743	-0.00443722	-0.0176718	-0.0145772	-0.0217675	-0.0304902	-0.00820549	0	-0.00863522	-0.0168289	-0.00588637	-0.0134121	-0.00327011	-0.0124981	0.00645164
2012-08-30	0.00130862	0.00265604	0.0103094	0.00656765	0.00964975	0.0091872	0.00321486	0.00480308	0.0127006	-0.00421349	0.00795685	0.0104444	0.0109194	0.0112431	0.0128933	-0.0409264	0.0397452	0.038335	0.0154358	0.0954344	0.0345299	0.0268849	0.0320004	0.0183176	0.0238734	0.0165627	-0.0276449	0.033359	0.0180985	0.0310607	0.0259082	-0.00714897	0.0136505	-0.0197145	-0.0361287	-0.0140322	0.00749954	-0.00213038	-0.0606566	-0.0250797	-0.00397493	0.0115129	0.00696198	0.0039088	-0.00546449	-0.0256956	0.0162447	-0.00750601	0.0266032
2012-08-31	0.0026121	-0.00754386	-0.0103094	-0.0100252	-0.00754404	-0.0164365	-0.00500537	0.00382593	-0.00214133	-0.00423132	0	-0.00640031	-0.00500222	-0.00748133	-0.00505936	-0.0157898	-0.00829431	0.00728919	-0.00475234	-0.0101651	-0.0170184	-0.00365044	0	-0.00911687	-0.00214691	-0.01173	0.00327095	0.00234402	-0.00718692	0.0307798	0.00207154	0.00545146	-0.00963014	0	0.00847719	-0.0175922	0.00431627	-0.00620389	0.00866275	0.0168841	0.0221188	0.0100229	-0.00696198	-0.00104085	0.0113509	0.00711151	0.0216776	0.00988251	0.0167188
2012-09-03	-0.0065431	-0.0134531	-0.00751232	-0.00568363	-0.00972318	-0.00893226	-0.00683333	-0.0047847	0.00107124	-0.0120869	-0.00397051	-0.00165244	-0.00695629	-0.0106953	-0.00273491	0.00529102	0.0276779	0.0304244	0.011537	0.00838916	0.0377042	0.0449096	0.0197403	0.0113832	0.0232163	0.0290093	0.0208266	0.0378372	0.0254154	0.0111326	0.0182501	0.0211808	0.00376914	0.0216019	0.0384435	0.0121656	0.0201557	0.0168107	0.00322928	0.0329363	0.04081	0.0139548	0.0190891	0.0249402	0.0201124	0.0169461	0.0398755	0.0174794	0.048542
2012-09-04	-0.0123295	-0.00770455	-0.0110821	-0.0305441	-0.020168	-0.0168624	-0.0174741	-0.0130342	-0.0242751	0	-0.0160416	-0.0138776	-0.0172276	0	-0.0157732	0.00263505	-0.0249656	-0.00977174	-0.0134932	-0.0118006	-0.0159034	-0.0115348	-0.0185852	-0.0287046	-0.025214	0.0056532	-0.00677485	-0.012096	-0.0106363	-0.0117219	-0.0152195	-0.0324572	-0.0118261	-0.0177557	-0.00815618	0.00452421	-0.0185908	-0.0339088	-0.0178915	0.00164609	-0.0191699	-0.00852979	-0.00854503	-0.0184526	-0.0097822	-0.00534211	-0.017732	-0.0198559	-0.0147747
2012-09-05	-0.0071143	-0.0109791	-0.00352527	-0.0251253	-0.00521514	-0.00457286	-0.0377968	-0.0117303	-0.0139183	-0.0122348	-0.0189482	-0.0150181	-0.0132331	-0.0185131	-0.0103876	0.0208341	0.00845101	0.00360072	0.00768062	0.0160574	-0.00478241	0.00929453	0.00589887	0.00464847	-0.00725592	0.00379182	-0.00682106	-0.0245942	-0.00457457	0.00561763	-0.00303051	0.0281231	-0.00190522	0.00574164	0.0110531	0.0178949	0.00429101	0.023302	0.00599947	0.0128015	0.0116619	0.00449843	0.00499347	0.00361477	0.00579195	-0.00164948	0.0186407	0.00508562	0.0100252
2012-09-06	0.00400802	0.00275609	0	0.00966191	0.00261097	0	0.0377968	0.0078355	0.0161098	0.00433527	0.00820638	0.00509387	0.00198853	0	0.00800004	0	0.01104	0.0140778	0.00665741	0.00828418	0.00954206	0.00573067	0.00800119	0.00693244	0.0083321	0.00462851	0.0135959	0.0230718	0.0144365	0.00390067	0.0122036	0.00831813	0.00190522	0.0101267	0.00806688	0.00383538	0.0142998	0.00213038	0.00271518	0.00108196	0	0.0076012	0.00520465	0.00565409	0.0110449	0.0135276	0.0120375	0.00472336	0.00677816
2012-09-07	0.0180582	0.0240211	0.0255679	0.0319766	0.0303897	0.0327898	0.0260979	0.0278998	0.01994	0.0242177	0.0293377	0.0285681	0.0433615	0.0147108	0.0103053	0.0575879	0.0956804	0.0701342	0.0955405	0.095358	0.0670283	0.0680168	0.0753575	0.0767158	0.0690134	0.0732048	0.0269955	0.0569144	0.0544647	0.0487531	0.0492606	0.0219573	0.0389644	0.0285556	0.0291269	0.0304504	0.0313529	0.0550636	0.0377805	0.0358461	0.0209387	0.070091	0.0318151	0.0225526	0.0396262	0.0332363	0.0274394	0.0366801	0.0273199
2012-09-10	0.00261552	0	-0.00748636	-0.00935642	-0.0101696	-0.00687844	-0.0122392	-0.00094922	0.00107239	-0.00423132	-0.00540004	-0.00715796	-0.00601748	0	0.00275645	0.0168882	0.0246377	0.010499	0.0515016	-0.00079815	0.00248359	-0.00104221	0.0127207	0.019013	0.0028641	-0.00260108	0.00998115	-0.00144025	-0.00189713	0	-0.0145053	-0.00422284	0	0.0018343	-0.0106473	0.0107956	0.00556278	0.0118131	0.0227165	-0.00444387	0.00932342	-0.00207857	-0.00160128	-0.00250878	0.00168776	0.0129135	-0.0125935	0	-0.00681546
2012-09-11	-0.0122647	-0.00269058	-0.00347424	-0.011738	-0.00769563	-0.00692608	-0.00326501	-0.00906279	-0.0040812	-0.00353983	-0.00916124	-0.0049857	0.00205882	-0.00700863	-0.00512518	-0.00720291	0.00968758	-0.00729198	0.0451036	0.00302958	0.00706218	-0.0108775	-0.00732412	0.0072974	-0.00659974	-0.014141	-0.00998115	-0.0306908	-0.0179862	-0.0262341	-0.0272198	-0.0134362	-0.00573725	-0.00551303	0.00533784	0.0112392	-0.0085423	0.00793026	0	-0.0134513	-0.0207423	-0.00919739	-0.00827591	-0.0164623	-0.00253272	-0.00506725	-0.027792	-0.0120778	-0.0272825
2012-09-12	-0.00530271	-0.0108353	0	0.0022932	-0.00257843	-0.0144124	-0.00364034	0.00382593	-0.00431407	-0.0042644	-0.00143906	0.00166466	0	-0.00384369	-0.0107293	-0.00483093	-0.00108907	-0.00320704	-0.00389009	-0.00063704	-0.0122136	0	0.00419178	-0.0072974	0.00373564	0.00446915	0.00345304	-0.002933	0	-0.00107906	0.00249924	-0.00165098	0.0018395	-0.00801731	0.0207965	-0.00504203	0.00557933	-0.00594179	-0.00255559	0.00688015	0.00372547	0.00083963	0	0.0109207	-0.00593474	0.00972203	-0.00121286	0.0120778	0.00294284
2012-09-13	-0.00177384	0	-0.00698489	-0.0022932	0	0	-0.00879127	-0.00766654	-0.00216403	-0.00428266	-0.00404041	-0.00741981	0	-0.007732	-0.00280056	-0.0220327	-0.0345244	-0.0239632	-0.0297197	-0.0300799	-0.0257974	-0.007672	-0.0267601	-0.0222173	-0.0182349	-0.00884301	-0.0100468	0.0253233	-0.00952508	0.00595202	0.00053956	-0.00962983	-0.0115528	-0.0130884	-0.0366116	-0.0198532	-0.01119	-0.0337372	-0.0343605	0.00315956	-0.0152763	-0.0224919	-0.0118427	-0.00811569	-0.019318	-0.0112864	-0.00212604	-0.0143793	-0.00612177
2012-09-14	0.0057535	0.00813748	0	0.00816598	0.0153718	0.00496484	0.0124316	0.00527706	0.0127006	0.0120869	0.00949784	0.0090817	0.0127	0.00387347	0.00798089	0.0123003	0.0223081	0	0.0281194	0.0170916	0.011628	0.007672	0.00428725	0.0106412	0.00771081	0.0105566	0	-0.0123867	0.0048992	0.00804833	0.00692091	-0.00267291	0.00208938	0	-0.00800233	-0.0182112	-0.00413457	-0.0121965	0	-0.0121662	-0.0214304	-0.0116557	0.00675128	-0.00178412	0.0116355	0.00156433	-0.00335009	0	-0.0220749
2012-09-17	-0.011094	-0.00813748	-0.00762244	-0.0203753	-0.0127934	-0.00496484	-0.0161176	-0.0193243	-0.0306246	-0.00780423	-0.0147168	-0.0173076	-0.0116721	-0.011014	-0.0132028	-0.0399055	-0.0476012	-0.0540777	-0.0511353	-0.0608869	-0.0409274	-0.0400591	-0.0374576	-0.0380253	-0.0322537	-0.0412454	-0.0236051	-0.0739449	-0.0246754	-0.0332366	-0.0343311	-0.0254122	-0.0234642	-0.0331663	-0.0300008	-0.0005836	-0.0419211	-0.0591178	-0.0235809	-0.0401791	-0.0424306	-0.0376067	-0.0323027	-0.03531	-0.0331041	-0.0225262	-0.04908	-0.0246597	-0.0522605
2012-09-18	-0.0112184	-0.0132513	-0.00768098	-0.00733092	-0.00992029	-0.00707599	-0.0193891	-0.00488999	-0.00442087	-0.00786561	-0.00817284	-0.00678096	-0.01404	-0.00391645	-0.0133795	-0.0128043	0	-0.0150965	0.00410031	-0.00723019	-0.0111648	-0.00909348	-0.00668433	-0.0143967	-0.0191921	-0.00740214	-0.0103925	-0.0119066	0	0.00606727	-0.00305386	-0.00550586	-0.00595311	0	0.00265761	-0.0043879	-0.0027532	0.00440335	0.00917685	-0.00444198	0.00216484	0.00629216	0.00334929	-0.00769337	-0.00488347	-0.0250924	-0.0128992	0.00235889	-0.00515782
2012-09-19	-0.00135471	0	0	0	0	0	-0.00377217	-0.00294551	0	0	-0.00146649	0.00169956	-0.011978	-0.00393185	0	0	0.0202853	0.0282072	0.0213834	0.0447672	0.0139836	0.0125165	0.030005	0.0132966	0.00805414	0.0101342	0.00682106	-0.0124797	0.00869626	0.0016717	-0.0109031	0.00413224	0	-0.00194742	0.00558743	0.0122379	0.00157418	0.031783	0.0058934	0.0085885	0	0.00669795	-0.00334929	0.00186245	0.00177857	0.0118152	0.00226941	0	0.00196802
2012-09-20	-0.0214669	-0.00553507	-0.0107336	-0.0305627	-0.00521514	-0.0117648	-0.00911168	-0.0233783	-0.0372377	-0.00431655	-0.0150823	-0.0150179	-0.0133436	-0.0072488	-0.0247947	-0.0448033	-0.0332596	-0.0174862	-0.0171954	-0.0101288	-0.0233518	-0.0229514	-0.0266573	-0.0222602	-0.0212628	-0.0120534	-0.0279358	-0.0744202	-0.0142347	-0.0205751	-0.0210205	0.022763	-0.0364826	-0.0363917	-0.0391738	-0.0195941	-0.0194566	-0.0450517	-0.0331282	-0.0122122	-0.0355327	-0.0455245	-0.0227833	-0.0326924	-0.0315911	-0.0270953	-0.0352648	-0.0300672	-0.0317091
2012-09-21	-0.00741431	-0.00510087	-0.0114563	-0.00518584	-0.0026178	-0.00253915	0.00380663	0	-0.0101688	-0.00868941	-0.00268537	-0.00441502	0.00714886	0	-0.00545418	-0.0190482	-0.00251446	0.0043755	0.00987688	0.0265145	0.00172728	0.0023748	0.00222562	-0.00338219	-0.00418313	-0.00276526	0.013884	-0.025211	-0.00576408	0.0178089	-0.0005743	0.00536015	-0.0144713	-0.00472814	-0.0055046	-0.0103905	-0.00442034	0.0962811	-0.0150211	-0.0064435	0	0	-0.0125819	0.0125547	-0.00367479	-0.00542459	-0.00235097	0.00518943	-0.00661748
2012-09-24	-0.0102853	-0.00559442	-0.0036452	-0.00382011	-0.00525625	0.00253915	0.00719291	-0.00151095	0.00555943	0	-0.0056929	-0.00250409	0.00513985	-0.00397615	-0.00294923	0	0.0192825	0.0157515	0.023415	0.0415433	0.0140901	0.0182502	0.014484	0.0145743	0.0092722	0.00564261	0.024374	0.0221199	0.017002	0.0191418	0.0262921	-0.00133735	-0.00630281	0.00674766	-0.00307126	0.0337424	0.00602291	0.0255503	0.0122564	0.00811761	0.010508	0.00232612	0.0125819	0	0.0100734	0.0223427	0.00469642	0	0.0189711
2012-09-25	-0.0118177	0.00280112	-0.00794382	-0.00628274	-0.00528403	-0.00976861	-0.00719291	-0.00911399	-0.00672155	0	-0.00120265	-0.00425204	0.00105493	-0.00399202	-0.00253486	-0.0194181	0.00131622	0.0129072	-0.00801587	-0.00437501	0.0157572	0.0157676	0.00668808	0.00333334	0.00613405	0.0173277	0	0.00699268	0.00915338	0.00535755	0.00467535	-0.0040228	0	0.00803755	-0.00555214	0.0171629	0	-0.0499043	-0.0122564	0.0110897	0.00442479	-0.0192359	0.014119	-0.00953816	-0.00410866	-0.0152549	-0.00604231	0	0.00425054
2012-09-26	-0.00907577	-0.00280112	0	-0.00879204	0.0026455	0	-0.00380663	-0.015377	-0.0147595	-0.00364299	-0.00694342	-0.00077504	-0.0122757	-0.011398	-0.011487	-0.028411	-0.00643301	-0.0129072	0.0151656	-0.0293975	-0.0184077	-0.0112566	-0.0156296	-0.0134005	-0.0205429	-0.00176647	-0.024374	0.00347809	-0.00323225	-0.0027067	-0.016708	-0.0400945	-0.0214732	-0.0100571	-0.0355775	0.00085046	-0.0137044	-0.0544932	-0.0249729	-0.0197695	-0.017176	-0.0307865	-0.0106927	-0.0160092	-0.0198667	-0.0329422	-0.0169783	-0.0258665	-0.0153366
2012-09-27	0.0208935	0.0244759	0.0188398	0.0227005	0.0204845	0.0335743	0.0233708	0.024491	0.0293044	0.0202319	0.0289616	0.0210978	0.0332914	0.0305469	0.0224253	0.0312082	0.0908926	0.050751	0.0615804	0.0955887	0.0711517	0.0613624	0.04802	0.0560179	0.0485821	0.0478692	0.00362188	0.0419957	0.0314928	0.0203401	0.0487025	0.0145785	0.0214732	0.0180305	0.0209332	0.020197	0.0240589	0.0339818	0.0097227	0.0249944	0.0337518	0.0203102	0.0467754	0.0138162	0.0239753	0.017451	0.0336732	0.0182461	0.0380312
2012-09-28	0.0116796	0.0050057	0.00420547	0.00859555	0.0154113	0.0069916	0.00890214	0.00803217	0.0100343	0.00428266	0.00820638	0.0092567	0.00793305	0.0149305	0.0137131	0.03297	0.00346935	0.0372691	0.0147971	0.0737205	0.0223473	0.01679	0.0262557	0.0231163	0.020598	0.0214536	0.0104299	0.0180972	0.00717113	-0.00055602	0.0109305	0.0500693	0.0227538	0.0164099	0.0146443	-0.00278087	0.0203929	0.012399	0.018049	0.0291913	0.0362458	0.0531346	0.0115903	0.00983077	0.0388702	0.0393018	0.0531955	0.0250657	0.047628
2012-10-08	-0.00886407	0	-0.0114563	-0.00102757	0	-0.00947094	-0.00518328	-0.00652122	0.00452797	0.0042644	-0.00820638	-0.00755005	0.00087758	0.00385853	-0.00537969	-0.00542007	-0.0236166	0.00080469	-0.025325	0.0032622	-0.0119845	-0.00937784	-0.0113535	-0.0178155	-0.00584199	-0.0257324	-0.00682106	-0.00240697	-0.0117334	-0.00315663	-0.0114701	-0.00525798	-0.0101877	-0.0164099	-0.00589423	-0.0196857	-0.0160442	-0.00628538	-0.00898378	0.00557844	-0.015981	-0.00637525	-0.0219021	-0.00572287	0.00131377	-0.00692044	-0.0100979	-0.0150327	-0.0187799
2012-10-09	0.0204089	0.0135259	0.0186247	0.0220311	0.0197693	0.0212861	0.0213008	0.0194374	0.0107842	0.00777114	0.0175034	0.0167219	0.0117725	0.0108523	0.0217534	0.0425596	0.0282737	0.0164868	0.0421026	0.0107978	0.0212645	0.0341689	0.031923	0.0947573	0.0353994	0.0316535	0.0103925	0.0210323	0.0214576	0.0121385	0.0188458	0.0215132	0.0246682	0.0222522	0.0200222	0.0324141	0.0348873	0.0387518	0.0184414	0.0100159	0.0240252	0.0336883	0.0219021	0.0202902	0.00958195	0.0297809	0.027836	0.0177418	0.0392663
2012-10-10	0.00137646	0	0	-0.00134183	0	-0.00243309	-0.00546549	-0.00098765	-0.00111794	-0.00423132	-0.00115741	-0.00093205	-0.00783294	-0.0038168	-0.00529209	0	-0.0034532	-0.00070354	-0.00430581	-0.00632956	-0.0118732	-0.00308091	-0.00402972	0.0133749	0.00942806	-0.00504166	0.0134563	-0.0153611	-0.00351409	-0.00472698	-0.00690895	-0.00387723	0.00389106	0.00580834	0.0226152	0.0257851	0.00152265	0.0118582	0.0240712	0.0104358	0.00591718	0.0030871	0.00345106	0.00667292	0.00086655	0.00158479	0	0.00741243	0.00997515
2012-10-11	-0.00413509	0.00535955	0	-0.00336248	0.00249584	0	0.00364698	-0.0054496	-0.00763534	0.00423132	-0.00406151	0	-0.00087413	0.0038168	-0.00286123	0	-0.0212806	-0.0157833	-0.0117284	-0.0195082	-0.0197542	-0.0217102	-0.0237498	-0.0249833	-0.0198026	-0.0188559	-0.0102529	-0.0534497	-0.0133812	-0.024039	-0.0109254	-0.0272371	-0.00389106	-0.0162183	-0.031191	-0.0189348	-0.0114768	-0.0259071	-0.0240712	-0.0099114	-0.0139613	-0.0204634	-0.0117825	-0.00774473	-0.0263289	-0.0264757	0.0122626	-0.0148802	-0.00497513
2012-10-12	0.00275862	0.00488781	0.00356507	0.00704819	0.0168902	0.00445615	0.00869886	0.0133237	0.00561989	0.00421349	0.00521892	0.00835737	0.015475	0	0.0057143	-0.0290641	0.00597382	0.0118166	-0.00961411	0.00918759	0	-0.00315836	0.0104121	0.015448	0	-0.00347709	0.00672926	-0.0125148	-0.00314204	-0.00050438	-0.00249671	-0.00433406	0.00194742	0.00456771	0.00307126	0.00408776	0	0.0452983	-0.00610943	-0.0105403	0.00596483	0.00134741	0.00347988	-0.00483742	0.00708909	0.00527064	0.0151197	0	-0.00295153
2012-10-15	-0.0115448	-0.00488781	-0.00356507	-0.01076	0.00244798	-0.00202306	0	-0.00392928	-0.00112145	0.00349773	-0.00521892	-0.00259259	-0.00474719	0.00380229	-0.0057143	-0.0354744	0.0165093	0	-0.00592636	-0.00396636	0.0249337	0.00530037	0	0.0170985	-0.00673693	0.00515523	-0.0031819	0.00866512	0.0050471	0.0144626	0.0059951	-0.0195688	-0.00609832	0.00389864	0.0112823	0.0086651	-0.00308285	0.00780796	-0.00334822	-0.00398143	0.00207931	0.00938135	-0.00510797	0.0173592	-0.00797877	-0.00527064	-0.0261493	0.00983225	-0.0144283
2012-10-16	0.0101665	0	0.00356507	0.0253685	0.00730819	0	0.00862384	0.021904	0.00313691	-0.00349773	0.00666379	0.00904482	0	-0.00380229	0.0057143	-0.0139862	-0.00240638	-0.00159109	0.00667641	-0.00453266	-0.00934263	0	-0.0124817	-0.0219004	0.00100625	0.00435002	0.0031819	0.0008624	0.00098184	-0.0204082	-0.0344343	0.00848182	0.00195551	0.00581961	-0.00273266	-0.00812132	0.0145596	-0.0312032	0	0.0139973	0.00385015	0.0132511	0.0016281	-0.0010596	0.00488347	0.0101113	-0.00123305	-0.00236447	-0.00601575
2012-10-17	0	0.00754386	0.00414324	0.00230453	0	0.00444535	0.00321486	0	0	0.00349773	0.0120553	0.00403448	0.00474719	0.00380229	0.00243903	0	0.00240638	-0.00861806	0.0103493	-0.0158183	-0.0191284	-0.00834181	0.00516597	0.0265986	0.00473017	-0.00345616	-0.00672926	-0.0301649	-0.00528874	-0.0404573	-0.0202935	-0.0112113	0.0121361	-0.00581961	0.00545787	0.00135814	-0.00993892	-0.00603624	-0.00279877	0.00366493	0	-0.00527938	0.00671688	-0.00558141	0.00176991	0.00681775	-0.0155427	-0.00746779	-0.0083897
2012-10-18	0.0100641	0.0105542	0.00706301	0.0107932	0.00242424	0.00482704	0.0187251	0.00480308	0.00446429	0	0.00908839	0.00965311	0.0125501	0.00378788	0.00808739	0.0195264	0.0138736	0.00551701	0.0123527	0.00460477	-0.0105086	0.0124868	0.0206535	0.0206432	0.0132114	0.0170528	0.0137641	0.0188954	0.00596319	0.0055993	0.010444	0.0509516	0.0138958	0.049963	0.00572895	0.0188228	0.0325047	0.0197828	0.0210768	0.0556475	0.0442333	0.0723104	0.0198841	0.0132382	0.0321907	0.0131032	0.0952532	0.0268924	0.0614915
2012-10-19	-0.00410491	0.00480036	0	-0.00227976	-0.00729043	0.00200441	0.00662832	-0.00239866	-0.00872391	0.00418119	-0.00510205	-0.00235913	-0.00483024	-0.00759017	0	-0.00276625	-0.00460317	-0.00792913	-0.00505168	0.0332702	0.00089485	-0.0114719	-0.00100997	-0.00552488	-0.00551901	-0.00671994	0	0.00995033	0.00501346	0.00733036	0.00776201	0.0189747	-0.00980283	-0.0130396	0	-0.0107125	0.00556278	-0.0097426	0.00928715	0.00222195	-0.00368325	-0.00906849	-0.00499094	0.00078875	-0.00558061	0.00315085	-0.0103064	0.0171	0.0221989
2012-10-22	0.00819304	0	0.00409717	0.0103796	0.00486619	0.00718279	0.0148407	0.00239866	0.00649426	0	0.0090524	0.01192	0.00667095	0	0.0028152	0.0110194	0.00682293	0.0134159	0.0259047	0.00697802	0.00089405	0.00619354	0.020132	0.0219187	0.00467191	0.00671994	0.0266314	-0.00040628	0.00523116	0.0110893	-0.00565822	0.0183086	0.00192031	0.00560924	0.00569631	-0.00134716	0.00110885	0.00199601	0.011892	0.0750411	0.00566093	0.030985	0.00159073	-0.00184138	0.00942595	0.0190853	0.0345057	0.00714753	0.01813
2012-10-23	-0.0113974	-0.00217912	-0.00762244	-0.0139726	-0.00243013	-0.0091872	-0.0113696	-0.00866223	-0.0119009	-0.00418119	-0.0104743	-0.0151957	-0.00567458	0	-0.0133416	-0.0221616	-0.0385764	-0.0407999	-0.0398131	-0.0421992	-0.0367715	-0.0252661	-0.028376	-0.0464555	-0.0267675	-0.0265911	0	-0.00132154	-0.0109191	-0.0144859	-0.00787683	-0.0119574	-0.00794515	-0.00186625	-0.00569631	-0.0223564	0.00147656	-0.00800805	-0.00917685	-0.0229097	0.00197378	-0.00321673	-0.00318399	-0.00184478	-0.0163374	-0.0222361	-0.0109016	-0.00714753	-0.0131917
2012-10-24	0.00137457	-0.00262123	0.00352527	0.00228796	-0.00243605	0.00440441	-0.0100993	-0.00678955	-0.0145623	0	0.00255791	-0.00072939	0.00099538	0.00380229	0	0	-0.0192344	-0.00988506	-0.026204	-0.0140471	-0.00912738	-0.0161546	-0.0186393	-0.00284293	-0.0125549	-0.00781033	0.00646371	0.00218468	-0.00190318	0.00892427	0.00577304	0.00788275	0.00602484	-0.0169549	0.0166969	0.0169496	-0.0040658	-0.00787008	0.00324851	-0.0294558	-0.00962362	0.00522194	-0.00984328	-0.00555484	-0.0008673	-0.0051414	-0.0113059	-0.00228497	-0.0242804
2012-10-25	-0.00550966	-0.00790518	0	-0.00458116	0	0	0.00174856	-0.00243605	-0.00782333	-0.00349773	-0.00797952	-0.00493738	-0.0087075	-0.00380229	-0.00285307	-0.00561799	-0.00975771	-0.0158147	-0.0221941	-0.0376206	0.00168272	-0.0164199	-0.00846966	-0.0220685	-0.00781657	-0.0106244	0.0064222	-0.00953578	-0.020362	-0.00781254	-0.00520835	-0.0251245	0.00789761	0	0	-0.0623542	-0.0126725	-0.00609634	-0.0213065	0	-0.0189498	-0.0190097	-0.00854805	-0.00398672	-0.00609227	-0.00956183	-0.0143146	-0.0194693	-0.0136988
2012-10-26	-0.0176502	-0.00530505	-0.0147713	-0.0132059	-0.00693456	-0.023036	0.00174551	-0.0197051	-0.0123186	-0.0119846	-0.00919811	-0.0105041	-0.00878399	-0.0108523	-0.0302488	-0.0343873	-0.00985386	-0.0349364	-0.0133184	0	-0.0194291	-0.0190045	-0.0224966	0	-0.0320449	-0.0259453	-0.0328797	-0.0403588	-0.027338	-0.0152132	-0.013713	0.0213486	-0.0219312	-0.0159595	-0.025151	0.00230548	-0.0239146	-0.0492999	-0.0274296	0.0105517	-0.033302	-0.0239681	-0.0201554	-0.0338556	-0.0274354	-0.0169564	-0.00086543	-0.010047	-0.0127618
2012-10-29	-0.00422635	-0.007564	-0.00357782	0.00232365	0	-0.0144124	0.00833628	-0.00749067	0.00791991	0	0.00144279	0	-0.0155969	0.00384369	0	-0.0117303	-0.00512411	-0.00519024	-0.0078768	-0.00485902	-0.0074563	-0.0159104	-0.00765773	0.00676822	-0.0164936	-0.0230114	-0.0204017	-0.0164591	-0.0432016	0	-0.0328709	-0.0184542	-0.00611025	-0.0116506	0.0111565	-0.0147893	-0.0104268	0.0083165	-0.00912207	0.00047699	-0.00390332	0.00208899	-0.00189574	0	-0.00314536	0.0117386	0.00288185	-0.00472336	-0.00406413
2012-10-30	0.00563117	0	0	0.00364058	0	0.00496484	-0.0118303	0.00250313	0.0133673	0.00353983	0.00115274	0.0040673	-0.00500737	0.00319183	0.00294056	-0.0208651	0.023482	0.0138458	0.0118415	-0.00978946	0.0186317	0.00234758	0.00872782	-0.00096409	-0.0071752	0.00180756	0	0.0119142	0.0109766	0	-0.00222041	0.0455123	-0.00220886	0.0295082	0.0113299	0.013349	0.00734871	0.0247496	0.00628035	0.033989	0.0217238	0.0376785	0.00685501	-0.00193024	0.00493828	0.0084152	0.014286	0.0270242	0.0228147
2012-10-31	0.00606487	0.00267618	0	0.00362737	0	-0.00247934	0.0100993	0.00249688	-0.002292	0.00844481	0.00402415	0.0130146	0.00103298	0	-0.00294056	0	0.00360022	-0.00087188	0.00778444	0.0181676	-0.00094224	0.0157376	0.00106895	-0.00969235	-0.00423563	0.0111345	0	-0.00365081	0.00828615	-0.0136975	-0.0154567	0.0326017	-0.0206039	0.016923	-0.00296912	0.00201584	0.0072951	-0.00602599	0	0.00917648	0.0172192	0.023437	-0.00685501	0.00303156	-0.00493828	0	0.0321032	0.00459771	0.00683198
2012-11-01	0.0188902	0.0128349	0.0183491	0.0189115	0.014225	0.0119269	0.001731	0.0197537	0.0134475	0.0118427	0.0173472	0.0198348	0.0215941	0.0145526	0.0166879	0.0238106	0.0216392	0.0338273	0.0297837	0.059384	0.0247662	0.0277182	0.0255782	0.0447587	0.0206931	0.0271318	0.00672926	0.030563	0.0135726	0.0466607	0.0383115	0.0540516	0.0247721	0.096496	0.0138789	0.0347738	0.0612095	0.03038	0.0241789	0.0450969	0.0397103	0.0531369	0.0271425	0.029019	0.0288332	0.0352839	0.0432805	0.0357238	0.0364461
2012-11-02	0.0239019	0.0100635	0.00409717	0.0264557	0.0144233	0.0138045	0.0113501	0.0140813	0.0119277	0.00758886	0.00506188	0.00640686	0.00676116	0.00750942	0.0106997	0.00293686	-0.00122399	0.0206786	0.00380373	0.0104282	0.0009192	0.00553142	0.00324908	0.00580385	0.00414906	0.0116354	0	0.00312517	-0.00712398	0.0190797	0.00375886	0.0172947	0.0140916	0.0952076	0.0323167	0.0060942	0.0132263	0.050464	0.0535408	0.0196699	0.0184604	0.0275398	0.0148932	0.0208975	0.00870706	-0.00154202	0.00864445	0.0408852	0.00654356
2012-11-05	0.0150379	-0.00217912	-0.0302425	0.00251335	-0.0047847	0.00482704	0.00817443	-0.00386474	-0.00538359	0.00411523	0.00643089	0.00618978	0.00486271	-0.00750942	0	-0.00883658	-0.0252707	-0.00820168	-0.0113589	-0.0149903	-0.0155559	-0.00658851	-0.0127972	-0.0227096	-0.00307173	-0.00447685	0	-0.00354259	-0.00743938	-0.00758825	-0.00862293	-0.00110681	-0.00799326	0.0298228	0.00255211	-0.00887662	-0.00677002	-0.0268865	-0.0321055	-0.0103271	-0.00739831	0.0018093	-0.00661725	-0.014237	-0.0047795	0.00154202	0.00442421	-0.0227143	0
2012-11-06	0	-0.00524936	-0.00725079	-0.00692698	0.0047847	-0.00241061	0	-0.00387973	-0.00654408	0.00409837	-0.00643089	-0.00778765	-0.00385963	0.0112431	-0.00822035	-0.0119049	0.0121724	0	0.00679266	0.0716405	0.00836358	0.00105708	0	0.0346748	0.0019977	0	-0.00672926	0.00177287	0.00973244	0.00057112	-0.00869793	-0.0232471	-0.0102665	-0.050036	-0.0185799	-0.0120534	-0.00933915	-0.0256014	-0.0181075	0.0211841	-0.0130106	-0.0204536	-0.00160385	-0.0114836	-0.0118293	-0.0190556	0.0067288	-0.0229245	-0.0161191
2012-11-07	-0.0052817	0	0	-0.00348157	0.00198689	-0.00241643	0.00169463	-0.00389484	0.00654408	0	0.00140154	-0.00160043	-0.00387458	0.00310078	0.00288482	-0.00600602	-0.0219548	-0.0233102	-0.020518	-0.0223028	-0.00743083	-0.0120908	-0.0203127	-0.0280663	-0.0132903	-0.0125031	-0.00677485	-0.0137962	-0.0056438	-0.00330432	-0.00870019	-0.0154201	0	-0.0329993	-0.00260003	-0.00056417	-0.00542791	0.00202388	-0.00610943	-0.0335877	-0.0128998	-0.00555043	0	-0.00107498	-0.00397439	0	-0.051334	-0.00222611	-0.0209579
2012-11-08	-0.0182593	-0.00263505	-0.0152768	-0.0198534	0.00475248	-0.0138045	-0.00986906	-0.0197051	-0.0278239	0	-0.0198026	-0.0143397	-0.0156502	0.00370829	-0.0191115	-0.0151748	-0.0544108	-0.0430621	-0.0440714	-0.0195784	-0.0479328	-0.031365	-0.0409282	-0.0413024	-0.029523	-0.0208353	-0.02463	-0.0323691	-0.00799502	-0.0137147	-0.0160493	0.00229951	-0.0163491	0.00862074	-0.0359285	-0.0236985	-0.00145243	-0.0406451	-0.0151561	-0.00153391	-0.00935779	-0.014577	-0.0269596	-0.0192757	-0.0250909	-0.0347548	-0.0197429	-0.0166938	-0.00789132
2012-11-09	-0.00134922	0.00263505	0.00368777	-0.0012945	0.0023678	-0.002456	0.00170853	-0.00648867	0.00461468	0.00340252	-0.00142959	0.00558107	0.00291673	0.00369459	-0.00294056	-0.00613499	-0.00520354	-0.0275693	-0.0121772	-0.0121788	-0.0185593	-0.00803217	-0.0206105	0.00586655	-0.0192516	-0.0111238	0.0105783	0.00321377	0	-0.00887973	-0.00052689	-0.013295	-0.00225028	0.0191292	0.00568098	0.00144363	-0.0040051	-0.014636	0.00620244	-0.0228467	0.00935779	-0.0240057	0.00164764	0.00109589	-0.00090785	-0.00325733	0.00717442	-0.00486777	0.00592432
2012-11-12	0.0209315	0.00524936	0.00367422	0.0176541	0.00471884	0.002456	0.0192736	0.0183582	0.0189266	0	0.0133582	0.0165587	0.004939	0	0.0191673	0.00613499	0.0117117	0.0108175	0.0185644	-0.0175805	-0.00780238	0.00568459	0.00696471	0.0116309	-0.00228945	0.00742963	0.00723069	0.00920268	-0.010671	-0.00948494	0.00495683	0.0438317	0.0227676	0.0290477	0.00267977	-0.00144363	0.0294773	0.0249011	0.00895361	0.0339689	0.0239833	0.0333743	0.0135484	0.0192548	0.00407886	0.00690919	0.0480436	0.0215616	0.0192835
2012-11-13	-0.00974321	-0.0105264	-0.007362	-0.0235002	0.0023511	-0.0119269	-0.0145052	-0.0168571	-0.0189266	-0.00340252	-0.0185217	-0.0205163	-0.0197563	0	-0.00828849	-0.0154086	-0.0422993	-0.0355152	-0.0358026	-0.0673414	-0.0332854	-0.0348889	-0.0385524	-0.0473578	-0.0321079	-0.0157635	-0.0178089	-0.0203039	-0.0163595	-0.00619728	-0.0292674	-0.0473292	-0.0103296	-0.0786803	-0.0338708	-0.034689	-0.0542247	0.00208203	-0.0403579	-0.0425313	-0.0390554	-0.0322181	-0.0323027	-0.0302682	-0.0247265	-0.00690919	-0.024673	-0.0432658	-0.0398389
2012-11-14	0.00133422	0.00264201	0.00368777	0.00714057	-0.00943774	0	0.00169751	0.00647897	0.00321765	0.00340252	0.00143699	0.00646786	0.00206703	0	0	0	0.0108725	0.0192959	0.0140415	0.0379544	0.0172915	0.00585256	0.00587115	0.0110526	0.012433	0.00363197	-0.00699175	-0.00844912	0.00658947	0.0112453	-0.00285836	-0.0023385	0.0022225	-0.0167321	-0.00555214	-0.00509823	-0.00299626	0.0101398	0.00289603	-0.00749578	-0.00978989	-0.0151371	-0.00167886	-0.00499585	0.00739033	-0.00654667	-0.0165203	-0.0171002	0.00178492
2012-11-15	-0.0165812	-0.00794706	-0.0117249	-0.0189363	-0.0235869	-0.00956149	-0.00305759	-0.0089821	-0.0133982	0	-0.0109733	-0.0127964	-0.00591718	-0.00740287	-0.013828	-0.00936044	-0.0257316	-0.0100658	-0.0132039	-0.0295417	-0.00614127	-0.022599	-0.0214489	-0.023251	-0.0293117	-0.0206344	-0.0141319	0.00238181	-0.00155853	0.00781661	-0.00924889	-0.0085232	-0.0146605	-0.0227541	0.00277992	-0.00150444	-0.0082863	-0.0330712	-0.0157392	-0.00434138	-0.0154545	-0.00785242	-0.0106179	-0.00698034	-0.0106409	-0.020739	0.0154454	-0.0101972	-0.02186
2012-11-16	-0.00452899	-0.00266312	-0.00373135	-0.00595043	0.00484262	-0.00209074	-0.0068283	0.00250313	0.00232288	0	-0.00787061	-0.00966015	-0.00610166	-0.0212774	-0.00550033	-0.00944889	0.00544482	0.00360658	0.00573965	0.0308251	-0.0111502	-0.00364618	-0.0025451	0.00611779	-0.0150717	0	0.00336512	-0.0213607	-0.0181344	-0.0356662	-0.034152	0.0158129	-0.00627748	0.0159821	-0.00277992	-0.0124225	0	0.00212585	0.00935679	0.00843694	-0.00176471	0.0276014	0.00701079	0.00195941	0.0009298	-0.00841756	-0.00782836	0.0125617	0.00091095
2012-11-19	0	0.00531916	0.00373135	0.00726795	0.00241255	0.00209074	0	0.00647897	0.006706	-0.00750089	0.00116993	0.00402121	-0.0040386	0.00378788	0.00296548	0.00315956	0.014779	0.0217732	0.0164099	0.0424112	0.026231	0.0168071	0.00850815	0.0211222	0.0150717	0.00761955	0	-0.0125695	-0.0163613	-0.00573183	-0.0023458	0.0141355	-0.00201715	0.0118211	-0.0146443	-0.0051964	-0.00454891	-0.00617746	0.00348635	0.0317345	0.00176471	-0.00769827	-0.00871043	0.00807691	-0.00839949	0	-0.00380125	0.00235889	-0.00410585
2012-11-20	-0.00272727	-0.00531916	0	-0.00362737	-0.0121214	-0.00460541	-0.00308801	-0.0130002	-0.00230734	0.00409837	-0.00263428	-0.0065886	-0.00903349	0.00690741	0.00548409	-0.0223295	-0.0161813	-0.00272109	-0.0188061	-0.0169437	-0.00996044	-0.0131609	-0.0292586	-0.013023	-0.00690134	-0.0143036	0.0107668	-0.0231013	-0.032315	-0.0110844	-0.0109113	-0.0129741	-0.0106573	-0.0118211	-0.0088273	-0.00245474	0	-0.00858374	-0.00348635	0.0196042	-0.00176471	0.00577925	-0.0124711	-0.00111019	-0.012733	-0.00381114	0.0420834	-0.00980897	0
2012-11-21	0.0322464	0.00266312	0.00803714	0.0176822	0.00243605	0.0116814	0.00650799	0.0223946	0.0201242	0.00340252	0.0162794	0.0162102	0.0100821	-0.0106953	0.0166879	-0.0162605	0.0295537	0.0369514	0.0332372	0.039365	0.0307778	0.0354677	0.0268777	0.0298011	0.0271556	0.0282847	0.00368596	0.018742	0.0309804	0.0127736	0.0186557	0.033108	0.0212022	0.0453869	0.0144611	0.0206757	0.0225404	0.00430108	0.0127243	0.00730715	0.0154815	0.0110794	0.0141708	0.00994758	0.00331675	0.0176624	0.0293005	0.0198559	0.0270592
2012-11-22	-0.00530271	0	-0.00431966	-0.00716615	-0.00487806	-0.00207598	0.00340832	-0.00394478	-0.00658719	0	-0.00404508	-0.00798118	-0.00299895	0.00378788	-0.00290035	-0.0132015	-0.0187371	-0.00604821	-0.0104469	-0.00952835	-0.0127593	-0.00464757	-0.00477898	-0.00687457	-0.0145963	-0.00556902	-0.00368596	-0.0137758	0.00161534	-0.00114838	-0.00596439	-0.0175592	-0.00225028	-0.0335657	-0.0204958	-0.0105885	-0.00970519	-0.0278521	-0.0156389	-0.0437707	0	0.00757006	-0.00877199	-0.0169143	-0.013813	-0.0104757	0.00379219	-0.0174794	0.00310973
2012-11-23	0.0110157	0.00265604	0.00800743	0.0213462	0	0.00456148	-0.00511685	0.00640239	0.00658719	0	0.00922197	0.0126676	0.0129804	0	0.00826451	0	-0.00399896	-0.00608501	0.00081533	-0.0207092	0.00380495	0.00577101	0.00597017	-0.00197287	0.00443535	0.0018194	0.00368596	0.020536	0.0168399	0.024569	0.026564	0.0256677	0.00424629	-0.00842938	0.00603464	0.00303675	0.0141529	-0.00886531	0	0.0126711	0.00750798	0.0160841	0.0107109	0.00613328	-0.00095969	0.00838931	-0.0165377	0.00270911	0.0251847
2012-11-26	-0.00439175	0	-0.00368777	-0.00577665	0.002442	-0.0116522	0.00647693	0.00147167	-0.0111555	0.0121541	-0.00517689	0	-0.0040104	-0.00759017	-0.00826451	-0.0201349	-0.0343823	-0.0301812	-0.0195459	-0.0482259	-0.0197826	-0.0115755	-0.01817	-0.018939	-0.0100933	-0.0102315	-0.0287387	-0.0255023	-0.00324844	0.0011864	-0.00173338	-0.010357	-0.00825934	-0.0263023	-0.00890591	-0.011589	-0.0141529	-0.00423871	-0.0129262	0.00220653	-0.00374694	0.00111255	0.00169348	0.010781	-0.01402	-0.0172745	0.00102564	-0.00270911	-0.00390033
2012-11-27	0.00131955	0.00264901	0	0	0.00486619	0.00209074	0.0131647	-0.00147167	-0.0122079	0	-0.00144279	0.00161711	-0.00193669	0.00380229	-0.00833338	-0.0344862	-0.0240888	-0.013689	-0.0215265	-0.0103101	-0.0131338	-0.0143003	-0.0198966	0.00801808	-0.0138506	-0.0191589	-0.0260851	-0.0426589	-0.0209871	-0.0125279	-0.0194289	-0.0247841	-0.0126456	-0.0401945	-0.0491097	0	-0.0296939	-0.0613095	-0.0497072	-0.0333925	-0.009575	-0.0377688	-0.0106927	-0.0169143	-0.0246439	-0.0536895	-0.00642758	-0.0404829	-0.0164171
2012-11-28	-0.00661524	0.00264201	0	-0.00937759	0.00242424	0.00707599	0.00801607	-0.011852	-0.0034823	0.0113448	-0.00260229	0	0	0	-0.00251362	-0.0105821	0.0084606	-0.0082628	0.00666493	0.0117537	-0.00829708	-0.0155312	-0.0201428	0.0109209	-0.00471823	-0.0135698	-0.0339954	-0.0692112	-0.0113759	-0.00454607	0.00297058	-0.0430237	0.00836401	0.00721157	-0.0383084	-0.0561485	-0.00309598	-0.0284494	-0.04513	-0.0179356	-0.0256916	-0.0364532	-0.00514392	-0.0344224	-0.0145768	-0.0360687	-0.0611568	-0.0264774	-0.0350362
2012-11-29	-0.0044346	0.00263505	-0.00431966	-0.00619197	-0.00729043	0.00496484	-0.00166472	-0.00248694	-0.00559703	0	-0.00406151	-0.00161711	0.0010433	0.00378788	0	-0.014286	-0.0844173	-0.0685707	-0.0771298	-0.105328	-0.0799733	-0.0612282	-0.0687113	-0.0857779	-0.0427653	-0.0448889	-0.00402901	-0.00222966	-0.00394054	-0.011592	-0.0161633	0.0149435	-0.0106573	-0.00179802	0.00348069	0.00259235	-0.00583092	-0.0295344	-0.00717784	0.003243	0	0.00199402	-0.0054174	-0.0104744	0	-0.0211424	0.0184738	-0.0025413	-0.00596059
2012-11-30	0.00310628	0	0	0.00130676	0.00243605	0	0.00465426	0.00099552	-0.00704063	-0.0153798	0.00666379	0.0080595	0.00401398	0	0.010847	0.014286	0	0.00686299	0.00182067	-0.0349024	-0.00679197	0.0178796	0.0363314	-0.0129942	0.00837434	0.0212078	0.0116397	0.0291151	0.0221506	0.0241105	0.0143177	0.0668349	0.00863607	0.0593888	0.0192711	-0.00747121	0.0303344	0.0221705	0.0213808	0.063396	0.0504554	0.0251784	0.0246324	0.0145183	0.0445618	0.0404801	0.0554971	0.0314874	0.0341315
2012-12-03	-0.0156288	-0.00527706	-0.00744882	-0.0423467	0	-0.00496484	-0.0160485	-0.0262112	-0.0674632	0.00403498	-0.0148366	-0.0150973	-0.0110399	-0.00759017	-0.00833338	-0.0397882	-0.0346715	-0.0188191	-0.01998	-0.0467176	-0.0204253	-0.00122287	-0.0280871	-0.00546449	-0.0120374	-0.00103681	-0.00399841	0.0261194	0.00413412	0.00843442	0.0288154	-0.0318561	-0.0150341	-0.00737592	-0.0192711	-0.0528905	-0.00721203	-0.0221705	-0.00385357	0.0274048	0.0224981	0.0306068	-0.00168776	-0.00723278	0.00867894	-0.0404801	0.00457318	-0.0156198	0.00973028
2012-12-04	0.0169571	-0.00530505	0.00373135	0.00982892	0	0.0024855	0.0143887	0.00661748	0.0145075	-0.0121541	0.0107857	0.0181252	0.00702597	0	0.0165979	0.0146523	0.0236504	0.0208028	0.0262134	0.0638318	0.0283447	0.0311702	0.021385	0.0347323	0.0228561	0.0169713	0.0155042	0.0388097	0.0205551	0.0145265	0.018325	0.0119591	0.00639797	0.0141365	0.0223339	0.0237783	0.0184946	0.00752827	0.00385357	0.0123834	0.0255333	0.0182943	0.0069737	-0.00319907	0.00860426	0.0271679	0.00983739	0.0180824	0.0135521
2012-12-05	0.039476	0.0158315	0.0269459	0.049031	0.0192777	0.0281479	0.0438738	0.0392988	0.0644299	0.0155042	0.0588322	0.0597141	0.0421499	0.0107358	0.0267982	0.0870114	0.0548835	0.0542121	0.0872561	0.0587706	0.0582221	0.0652795	0.0604606	0.094853	0.0590198	0.0375325	0.0371704	0.0951798	0.0400819	0.0256653	0.0547122	0.0402218	0.0355838	0.0320469	0.0251649	0.04207	0.0424661	0.0456901	0.0609262	0.0247231	0.0406376	0.0696586	0.0290492	0.0298444	0.0221238	0.0282479	0.0291883	0.0480202	0.0454141
2012-12-06	0.0441003	0.00478782	-0.00727717	0.0140308	0.00910717	0.00920927	0.00444163	0.0116393	0.00788501	0	0.00136593	0.00950403	0.00384863	0	0.00280056	-0.0270287	-0.0134411	0.00923866	-0.00654446	-0.0176941	-0.00961443	-0.0104713	-0.0049528	0.00192354	-0.00780724	-0.00665273	-0.00724779	-0.0172078	-0.00052663	-0.00486527	0	0.0169838	0.00613574	0.00650409	0.0183853	-0.0119801	-0.00143472	-0.0093582	0	-0.0137283	0.0137006	0.0164275	0.00510797	-0.00510205	-0.00653902	0.00179533	0.0164414	0.00734071	0.00165838
2012-12-07	0.0189484	0.00260191	0.025835	0.0470093	0.00236221	0.0158169	0.0388067	0.0289875	0.0331698	0	0.0456262	0.0340951	0.0328862	0.00750942	0.0186034	0.0270287	0.0267039	0.0527285	0.046629	0.0183093	0.0291961	0.0320425	0.053765	0.0124136	0.0235741	0.0207959	0.0144434	0.0323065	0.0104802	0.0059992	0.0149036	0.0346764	0.0160198	0.00860683	0.0148534	0.0225452	0.0160231	0.0186296	0.0943227	0.00041254	0.00512165	-0.00715384	0.00485157	0.0152287	0.0199496	0.0107048	-0.00673727	0.0314162	-0.00269626
2012-12-10	0.00755922	0.0051836	0.00768098	0.00452148	0.00939342	0.00664714	0.0243658	0.0231492	0.0142004	0.0192123	0.00857037	0.00703215	0.0157075	0.0142373	0.00742336	0.0295588	0.00581779	0.00088179	0.00079547	0.0116174	0.0163379	0.00569261	0.007033	-0.00285104	0.0153582	0.0166881	0.00751883	0.0072522	0.0171839	0.0069643	0.0199525	-0.00103332	0.00815352	0.00480899	0.0149518	0.0229823	0.00668899	0.0231562	-0.0210768	0.0112787	0.0119336	0.0189643	0.0100895	0.00891619	0.0100549	0.00927364	0.00168858	-0.00484419	0.0326893
2012-12-11	0.0110368	0	0.00352527	0.00090185	0.00233463	-0.011366	-0.0170842	0.013185	-0.0130837	0	-0.00596552	-0.00992326	0.00176021	0.00368099	-0.00742336	-0.026231	-0.023477	0.0138108	0	-0.0108489	-0.00906662	-0.0123752	-0.0154494	0.0122962	-0.0131972	-0.00921004	-0.0109208	-0.0135875	-0.00475091	-0.00269213	-0.0183816	0.00746753	0.0137573	-0.0199199	-0.00888049	-0.0141046	-0.0120016	0.0135494	0.0122564	0.0101441	-0.0170553	0	-0.0100895	0.00193986	-0.00501483	-0.00352268	-0.00701418	0.0070968	-0.00888356
2012-12-12	0.00742046	0.0124172	0.00759571	0.00986703	0.00658534	0.00236221	0.0155972	0.0156848	0.0214207	0.00327547	0.0142066	0.00848888	0.00539667	0	0.00508509	-0.00666669	0.0249729	0	0.00238261	0.00871898	0.00413138	0.00327869	0.00841644	0.00655894	0.00215642	0.00275995	-0.00760171	0.00317264	0.00199299	0.00643652	-0.00049959	-0.0149912	-0.00188635	-0.00326798	-0.00287127	-0.0216984	0.00778214	-0.0158642	0.0181075	-0.0175122	-0.00154162	-0.00268727	0.00505748	-0.0108561	0.0113612	-0.00575096	-0.0043785	-0.00483326	0.00081087
2012-12-13	-0.00742046	-0.0124172	-0.011121	-0.0140826	-0.00891997	-0.0158545	-0.0171098	-0.0238481	-0.012753	0	-0.0131666	-0.0164017	-0.0164149	-0.00368099	-0.0129591	-0.0100841	-0.0295812	-0.00600661	-0.0237808	-0.0210858	-0.013281	-0.00794198	-0.0204998	-0.0112704	-0.0189016	-0.00745734	-0.0184834	-0.0207222	-0.0258944	-0.0102051	-0.00422077	0.011908	-0.0178597	-0.00492208	-0.0122149	-0.0238301	-0.00636269	0.00922729	-0.00599947	-0.00226221	0.00333719	0.0130328	0.00320513	-0.00505052	-0.0122757	-0.0256136	0.00704485	-0.00713131	-0.00711747
2012-12-14	0.0848858	0.0372136	0.0643914	0.0769275	0.0359641	0.0536676	0.0808109	0.0950618	0.0846112	0.0403772	0.070966	0.0872005	0.073678	0.0314605	0.0657729	0.0653828	0.0955551	0.0867846	0.0956055	0.0705575	0.0715382	0.0543132	0.0770944	0.0791886	0.0746506	0.0709468	0.0370059	0.0953401	0.0767315	0.0524662	0.0751725	0.0630739	0.04303	0.0392418	0.0952514	0.0586989	0.0528347	0.0309734	0.0237849	0.0540997	0.0594481	0.0281524	0.0326055	0.0383548	0.0586314	0.0617753	0.0391649	0.0423563	0.0511198
2012-12-17	0.0043119	-0.00249377	0	-0.00195777	0	0	0.0039019	0.0164275	0.00507049	-0.0177444	0.0189431	0.00666422	0.0007621	-0.0107785	0.017245	-0.00316957	0.0161364	0.0266378	0.01593	0.0142479	0.00948425	0.00958929	0.00332917	-0.00174673	0.0227758	0.0223529	-0.00375235	0.0634666	0.0130388	0.0147589	-0.00099797	0.00602194	-0.00577036	0.0015802	-0.0139158	0.0179072	-0.00370683	0.0429213	-0.0150703	0.00815855	-0.0209866	-0.0208749	-0.00154987	0.00674493	0.00387514	0.00682305	-0.00093153	0.00218035	-0.0174088
2012-12-18	0.0268852	0.00746272	0.0104311	0.00391171	0.00449945	0.0127917	0.00277778	-0.00203874	-0.00894133	0.0108109	0.00780792	0.00191698	0.0118643	0.00360577	0.00218023	-0.00636945	0.0185869	0.00225303	0.00145217	0.00740322	-0.00676527	-0.00530162	0.00676284	-0.0194181	0.0150516	0.00340342	-0.00376648	-0.00042096	-0.00780285	-0.0147589	0.00934184	-0.0181757	-0.00185357	-0.017521	-0.00268697	-0.0163508	-0.0280744	-0.00620389	-0.0180579	-0.019733	-0.033349	-0.00727757	-0.022634	-0.00269252	0.00300365	-0.0141239	-0.03485	-0.0229751	-0.038416
2012-12-19	-0.00911647	-0.00496895	0	-0.00391171	0.00224215	-0.00449607	-0.00138793	-0.00778533	0.0010201	-0.00761908	-0.00994797	0.00132499	0.00263142	-0.00360577	-0.00472986	0.0126986	-0.0185869	0.0137542	0.00072529	-0.0128481	-0.00759276	0	-0.00898106	0.00089087	0.00211034	-0.00252401	-0.00340201	-0.00954246	-0.00976332	-0.0102633	-0.0108073	0.00706717	-0.00208938	-0.00160815	0	0.0132862	0.00104112	0.020812	0.0180579	-0.0011846	0	0.0390675	-0.00340561	-0.00107904	0.0161499	0.00387181	-0.0077501	0.0958599	-0.010098
2012-12-20	-0.00529756	-0.00750004	-0.00712527	-0.0104124	0	-0.00640424	-0.0106117	-0.00205888	-0.00901276	-0.00319183	0.00118949	-0.00723517	0.00996148	-0.00664454	-0.00732068	0.00628933	0.0263285	0.0262053	0.00434076	0.0182237	0.0114642	0.0201509	0.00443153	0.0202739	0.0207146	0.0201236	-0.00379363	0.0553541	0.011644	-0.00411075	0.00836436	0.0139862	-0.0018609	0.0127934	0.00268697	0.022159	0.0103521	-0.0186683	-0.0180579	0.0245866	0.0234356	0.0492158	0.00340561	0	-0.00084353	0.0157618	0.0249713	0	0.020095
2012-12-21	-0.00461403	-0.0147464	-0.0211236	-0.0133848	-0.02686	-0.00644552	-0.0135672	-0.0111918	-0.00309119	-0.0109291	-0.0100359	0	-0.00833597	-0.0072993	-0.0222892	0.00312989	-0.0263285	-0.0223708	-0.0137194	-0.0209574	-0.019312	-0.00944728	-0.00999869	-0.0167184	-0.0237307	-0.0142077	-0.00380808	0.00151826	0.00308633	-0.00212243	0.00244297	-0.0363322	-0.00396594	-0.00477835	-0.00838328	-0.00090104	-0.0155686	-0.0543409	-0.00887416	-0.00735155	-0.0067475	0.0081732	-0.00659468	0.00859989	-0.0183101	0.0204985	-0.0136089	-0.0237096	-0.00366077
2012-12-24	0.00355114	0.00254345	0.0145011	0.0125358	0.00229797	0.00644552	0.00934719	0.00249792	0.00206186	0.00708538	0.013359	0.0136878	0.0297868	0.00365631	0.00748506	0.00312013	0.0119762	-0.00614232	-0.00284	0.048097	0.00980016	0.0136317	0.029972	0.0202027	0.00497176	0.00414215	0	-0.00344173	-0.00642543	0.00417992	0.0232053	0.0103756	0.00976979	0.00477835	-0.00270962	-0.0136139	0.00417537	-0.0134291	0.00278164	0.0475874	0.00998012	0.0302874	0	0.013291	-0.00172043	-0.00331813	0.0195198	0.0213928	0.00284843
2012-12-25	0.0317487	0.0296163	0.0337539	0.0421348	0.0356979	0.0341787	0.0462765	0.0217981	0.0364044	0.0253499	0.0388105	0.0572396	0.0407541	0.0210661	0.034088	0.0336938	0.0426163	0.00835114	0.00649264	0.0194445	0.0358241	0.0289333	0.0280467	0.0308244	0.026692	0.0354776	0.0185225	0.0128569	0.0207037	0.0240112	0.0212292	0.0612461	0.0228843	0.0616211	0.0137727	0.0279339	0.0504422	0.0246703	0.0241505	0.0250493	0.0545897	0.0176842	0.0402469	0.0177969	0.0292704	0.0371093	0.0541417	0.0232135	0.0526333
2012-12-26	-0.0141797	-0.0149071	0	-0.00982005	0	-0.00622827	0	-0.0151673	0.00396433	-0.0106953	0.00091137	-0.00304162	0.00162866	-0.0107785	-0.00469569	0.0325955	0.00130293	-0.0236133	0.0220859	-0.00256186	-0.00188359	-0.00616525	-0.013925	-0.00168776	-0.0108873	-0.00568542	0.0108029	0.00035356	0.0106059	0.0105672	-0.0008835	0.0376547	0.0112487	-0.00499252	0.00829143	-0.00445303	0.00395388	0.0153081	0.00917685	0.0394777	0.0216262	0.0082988	0.0173804	0.0956638	0.00583578	-0.00360939	0.0223041	0.00846267	0.0179566
2012-12-27	-0.0289773	-0.00711747	-0.0134737	-0.0038451	-0.0156253	0	-0.0143692	-0.022135	-0.0145464	-0.0108109	-0.00731432	-0.015489	-0.0141647	-0.00664454	-0.00726747	-0.0265895	-0.0139312	-0.0124149	0.0326287	0.00444535	-0.00833023	-0.0216299	-0.00643089	-0.0153195	-0.0177603	-0.00656782	-0.00371196	-0.0460257	-0.00525928	-0.00603311	-0.00894194	-0.0111933	-0.0151023	-0.0166544	-0.0166522	-0.0143844	-0.0212703	-0.0285861	-0.0178915	-0.0312057	0.00160901	0.011053	0.00921863	-0.0308822	0.0419187	-0.019883	0.00152755	-0.0273366	-0.00436392
2012-12-28	0.0124712	0.0121112	0.0134737	0.0128505	0.00448935	0.0167642	0.00788798	0.0109199	0.0105821	0.00700863	0.0211108	0.0179783	0.0273289	0.00664454	0.0144825	0.00597017	0.0315166	0.0620777	0.0355197	0.0954324	0.0268233	0.049921	0.0394016	0.041165	0.0382589	0.075807	0.0107269	0.0282827	0.0133014	0.016952	0.00419554	0.00740163	0.0112919	0.048669	0.00836075	0.00901448	0.0310872	0.0219592	0.0264523	0.0285986	0.0285281	-0.0130498	0.0123013	0.0467852	0.0290672	0.019883	0.0162218	0.0312614	0.0606805
2012-12-31	0.0317155	0.0119663	0.0232815	0.0215004	0.0155559	0.022513	0.0206469	0.0165704	0.0305128	0.0144976	0.0337892	0.0205065	0.0591322	0.0107785	0.0234469	0.00888895	0.00127857	0.0354134	0.0157002	0.0342273	0.0163381	0.0197626	0.0237498	0.0124733	0.0172418	0.0150585	-0.00368596	0.0952979	0.0332348	0.0567572	0.0562417	0.00645954	0.0222083	0.0333682	0.00829143	0.0561275	0.0358209	0.0151768	0.0174285	0.0342148	0.0406791	0.00909614	0.0286743	-0.0126082	0.0557163	0.0115839	0.072605	0.018573	0.0420524
2013-01-04	0	0.0170805	0.00677615	-0.00212936	0.0214515	0.0237441	0.0150141	-0.0119861	-0.0104571	0.0314162	0.00993958	0.00593634	-0.0161329	0.0136057	0.00699793	-0.0208651	-0.0112433	-0.00496001	-0.00848056	-0.016427	-0.0219061	0.00094262	-0.0143613	0	-0.0133364	-0.00750089	-0.00704098	0.0017159	0.0393686	0.00928925	0.0202423	0.0434473	0.00175554	0.0408782	0	0.00141303	0.0140386	-0.00854987	-0.0200959	0.00570184	0.012777	0.0450913	0.0190714	-0.00094029	-0.0181051	0.00475437	0.0261903	-0.00412826	0.00530505
2013-01-07	0.0159949	0.0020141	-0.00364299	0.0116558	0.00609649	0	0.0417314	0.027073	-0.00175353	-0.00669306	0.0296569	0.0334665	0.00515154	-0.00353149	0.0114406	0.0119762	0.0112433	-0.00434015	-0.0184425	0.00407235	-0.00541198	0	-0.00629216	-0.00652398	-0.00289143	0	0.00371196	-0.00939167	0.00233524	0.0147069	-0.0176072	-0.0269326	0	-0.0167919	-0.00532231	0.0148566	0.0205434	-0.0331275	-0.00321028	-0.00957749	0.016786	-0.00189522	-0.00584502	-0.00826549	0.00074543	0.00983292	-0.0218105	-0.00193237	-0.0144407
2013-01-08	-0.0280744	-0.0211476	-0.0162947	-0.0223711	-0.0169465	-0.0156498	-0.0156688	-0.0216822	-0.00763437	-0.0104327	-0.0196023	-0.0198391	-0.00065617	-0.00354401	-0.0254858	0.00888895	-0.0125363	-0.0297578	-0.0121172	-0.0248092	-0.0186992	-0.0226308	-0.0242515	-0.0259001	-0.0224005	-0.0159672	0.0176281	-0.0269367	-0.0379782	-0.0324364	-0.0296826	-0.0218576	-0.00549633	-0.00550713	-0.00833586	-0.00838228	-0.00792204	0.00454133	0.00906915	-0.0139411	-0.016786	-0.0161184	-0.00445706	0.00826549	-0.00560435	-0.00156678	0.00059577	0.0318178	-0.0187019
2013-01-09	-0.0129305	0.00205297	0.00686562	-0.0116485	-0.0106015	-0.0144751	-0.00127437	-0.003314	-0.0174435	-0.00743037	0.00191388	-0.0136275	-0.0066956	-0.00355661	-0.00709726	0.00881063	-0.00763053	-0.00666059	0.0127066	0.00183632	0.00929886	-0.0100491	0.00210943	-0.00083998	-0.0029656	-0.00159093	0.0173227	0.00679199	-0.00860123	-0.0128512	-0.00043137	-0.0177913	-0.0090799	-0.0270539	0	-0.00365426	-0.0185248	0.00203689	-0.00585887	0.0291881	-0.00572946	0.0134047	-0.00590573	-0.0023546	0.0255239	-0.0130205	-0.0288007	-0.013745	-0.00229621
2013-01-10	0.00316067	0.0190946	0	0.00299279	0.00403448	-0.00177968	-0.0061397	0	0.00299491	0	-0.00982075	-0.00350357	0.00296916	0.00355661	0	0.0540672	0	0.00591348	0.00671143	0.0143293	0	-0.00402366	-0.00210943	-0.00759177	0	0.0145224	0.00357143	-0.00895314	-0.00176332	0.0057259	-0.00736184	0.0231341	0.00177817	0.0439377	0.00268697	0.00281215	0.00806957	0.0956595	0.00266738	0.00728963	0.00424719	0.00190037	0	0.0075153	0.00073019	0	0.0402497	0.00999063	0.0131754
2013-01-11	-0.0335147	-0.00686455	-0.0272089	-0.0169867	0.00219379	-0.010385	-0.0147347	-0.0277679	-0.0225816	-0.0106218	-0.0221267	-0.0272303	-0.019403	-0.00355661	-0.0333123	-0.0366755	-0.0627149	-0.0422347	-0.04192	-0.0515852	-0.0418536	-0.0308938	-0.0248543	-0.0274695	-0.0260263	-0.039307	-0.0140013	-0.0314573	-0.0125463	-0.0138426	-0.00180231	-0.0715494	-0.0299808	-0.0510552	-0.0141122	-0.0279061	-0.0461815	0.00205255	-0.0385603	-0.0364777	-0.0415374	-0.0356145	-0.028381	-0.0401008	-0.0262541	-0.0555245	-0.0315018	-0.0383399	-0.0517527
2013-01-14	0.0604966	0.0212475	0.040281	0.0490664	0.0256008	0.0384867	0.0652707	0.0417772	0.0464181	0.0180522	0.0525537	0.0589832	0.0413413	0.0170743	0.0428817	0.0366755	0.0525592	0.0546962	0.0575991	0.0953448	0.0538702	0.0675974	0.0396577	0.0492459	0.0466032	0.0668756	0.0172047	0.0436425	0.0534845	0.0488116	0.0415483	0.0484153	0.0392647	0.0396785	0.0141122	0.0137656	0.0321735	0.012025	0.0267702	0.0132655	0.0387788	0.0488169	0.0401578	0.0332925	0.042544	0.0305935	0.0948129	0.0321412	0.0510543
2013-01-15	0.00102337	-0.00716564	-0.00677615	0.00550966	-0.00428113	0	0.00583801	-0.00327869	-0.00272905	0	-0.00208333	0.00169857	-0.00365907	-0.00350878	0.00947874	0.00552488	0.0127599	0.00221194	-0.00976021	-0.00219514	0.00928857	0.00188257	0.0104781	0	0.00478921	0.00295337	0.00354736	0.0369826	0.0023471	-0.00091038	0.0170985	0.00362894	0.0252023	-0.0041275	0.00564889	0.0247551	0.0037547	0.0138821	0.00912268	-0.0340239	-0.0113261	-0.00644471	-0.00445075	0.00094184	0.00071788	0.0185564	-0.0105566	0	-0.0108868
2013-01-16	-0.0280053	0.00239425	-0.0131615	-0.0200852	-0.0125924	-0.0160618	-0.00705857	-0.0153054	-0.014352	-0.0211978	-0.0204368	-0.0185788	-0.0197077	-0.00646491	-0.00701265	-0.0110805	-0.0165537	-0.0169181	-0.0226127	0.0010404	-0.0184758	-0.0216263	-0.022119	-0.0200844	-0.0234374	-0.0169813	-0.00354736	-0.0228759	-0.0221607	-0.0302411	-0.0233238	-0.0520443	-0.0107853	-0.0256006	-0.0113299	-0.0148358	-0.0262632	-0.0362123	-0.0150703	-0.00034965	-0.0290002	-0.0220627	-0.0221411	-0.0221306	-0.0159135	-0.0100423	-0.0354372	-0.0218648	-0.0279288
2013-01-17	-0.00774379	-0.0189102	-0.00637961	0.00479362	-0.0131197	-0.0141796	-0.0105587	0.014484	-0.00297472	-0.00378788	-0.00898018	0.00345194	-0.0224629	0	-0.00954577	0.00555557	0.0302758	-0.00291728	0.00669409	0.00334506	0.00376011	-0.00397184	0	0.00084495	0.00885353	-0.0060171	-0.00320342	-0.0183905	-0.019134	-0.0302731	-0.0307304	-0.00982632	-0.014417	0.00141343	-0.00541192	-0.011915	-0.00224683	-0.0544932	0.0209291	-0.0063147	0.00154747	-0.018344	0.0294139	0	-0.0198828	-0.0166908	-0.00696867	0.00193237	0
2013-01-18	0.0154281	0.00728453	0.0163982	0.0181656	0.00876558	0.0162893	0.0382613	0.025554	0.0210286	0.0106953	0.0128043	0.0157794	0.0112945	0.00646491	0.0417452	0.00827591	0.0295417	0.0292022	0.00463412	0.00814271	0.0137907	0.0148435	0	0.0167508	0.0164643	0.0134399	0.00320342	0.00071523	0.0299449	-0.00045545	0.0132249	0.083372	0.0324704	0.0315133	0.0194065	0.0273064	0.0378355	0.0944944	0.0941991	0.0537801	0.028956	0.0417528	0.0187443	0.0286988	0.0154985	0.0215237	0.07573	0.0494991	0.0318054
2013-01-21	0.00762569	-0.00485045	0.00991916	0.0216783	-0.00656697	0.00385627	0.0257988	0.00439561	0.0234491	-0.00690741	0.0234713	0.0412759	0.0147906	-0.00293341	0.0265607	0.0136428	-0.00249377	-0.0007299	-0.00067272	-0.00057127	0.00184911	0.0107547	-0.00527636	0	0	0.0219434	0.0238775	-0.0179933	-0.0147764	-0.0039369	-0.0256861	-0.0242219	-0.00362744	-0.00594831	0.00265761	0.00415686	-0.0118271	0.00397299	0.02057	-0.0212344	-0.0160073	-0.0342077	-0.00415719	-0.00492208	-0.00550763	0.00840173	-0.0194569	0.037857	-0.0358076
2013-01-22	0.0225342	0.0116819	0.0476764	0.0328969	0.00656697	0.012172	-0.0144592	0.0310133	0.0600881	0.0106551	0.00763441	0.00225085	0.0312795	0.00644219	0.0303895	-0.0500104	-0.0158871	-0.00073043	-0.00997557	-0.0141569	-0.00927995	-0.0107547	-0.0107707	-0.0091782	-0.00478019	-0.00216338	-0.0171483	-0.00696118	0.00980127	0.00780164	0.00412939	-0.0199479	-0.012476	-0.0185276	-0.0136582	-0.0257717	-0.0151422	-0.0377784	-0.0420657	-0.0199559	-0.0129487	-0.014865	-0.0159971	0.0339564	-0.0295183	-0.0299254	-0.00737195	-0.0206825	-0.027161
2013-01-23	0.0351612	-0.014116	0.0302462	0.00542007	0.00868941	0.00791879	0.03531	0.00616572	0.00089405	0.00683445	0.0114451	0.0147545	0	-0.00350878	0.0254224	-0.0114614	-0.00238114	-0.00431228	-0.00810412	-0.0100187	0.0055783	0.0107547	-0.0108879	0.0091782	-0.00392813	0.00582107	0.00352361	-0.0121471	0.00475454	0.00920364	0.00324149	0.00945034	0.00345722	-0.00562589	-0.00569631	-0.00797725	0.00095314	0.00205677	0.0950857	-0.00662485	0	-0.020843	-0.00586275	0.00385357	-0.00608598	0.0183044	-0.0192368	0.0500671	-0.0329397
2013-01-24	-0.015438	0.014116	0.00622757	-0.0191002	0.0103999	0.00171321	0.0108255	0	0.0392551	0.0104713	0.00081251	0.00221293	-0.0238567	0.00700528	0.00812504	-0.0411823	-0.0161824	-0.00942128	-0.00480811	-0.00669606	-0.00464642	0.00877763	0.00323843	-0.011696	-0.00584797	0.00065509	-0.0102529	0.00665582	0.0021487	-0.0106228	0.00737873	-0.0428888	-0.0198242	-0.0442167	0.0222991	-0.0393809	-0.0202092	0.0120496	-0.0426572	-0.0110809	0.028956	-0.0271986	-0.00284264	-0.0387502	-0.0215975	-0.0220058	-0.0136702	-0.0444071	-0.00426771
2013-01-25	0.0186921	-0.00481735	0.00286123	0.00449776	-0.0103999	-0.00171321	0.0031355	0.0122186	-0.0126245	-0.0141934	0.00465918	-0.00332124	-0.0147907	-0.0099387	0.00217628	0.00896867	-0.0268472	-0.011091	-0.0275735	-0.0295458	-0.0165293	-0.0184635	-0.0131536	-0.0255333	-0.00883658	-0.0232833	-0.00677485	-0.044779	-0.0206296	-0.0321519	-0.0250216	-0.0188548	-0.00750887	0.0136654	0.0108204	-0.0198324	-0.0123901	-0.0221684	-0.0309327	0.00985576	-0.018846	-0.0307068	-0.0104242	-0.0185147	-0.00508111	-0.00993797	-0.0505792	0.00179418	-0.00878654
2013-01-28	0.0447907	0.014383	0.0383045	0.0383957	0.0210459	0.0287328	0.0695294	0.042354	0.0576514	0.031807	0.0477502	0.073615	0.0514147	0.0197796	0.0365895	0.0235305	0.0479444	0.0679658	0.044471	0.0484606	0.0419123	0.0783887	0.0620528	0.0701129	0.0957135	0.0574031	0.0103222	0.0362883	0.0232129	0.0164649	0.00744671	0.0317029	0.0201894	0.0947372	0.00551125	0.0183436	0.0360864	0.0400745	0.0181997	0.0165006	0.0386066	0.0535683	0.0661809	0.0369237	0.0448265	0.0303302	0.0634948	0.0315086	0.0394168
2013-01-29	0.00372093	0	0.002746	0.0164192	-0.00212014	0	0.0255368	0.00072727	-0.00477564	0	0.0107322	0.0171371	0.0291373	0.00345026	0.00983175	0.0172915	0.0289921	0.05315	0.0407103	0.0109278	0.0291743	0.0701336	0.0545465	0.051685	0.0954446	0.0423109	0.0102168	0.0238508	0.00126176	-0.0139456	-0.00839731	-0.00189304	-0.00544604	-0.00264901	0	0.00742174	-0.00094982	-0.00199601	-0.00285171	-0.0065676	-0.00147384	0.018091	-0.0196142	0.00161495	-0.00112465	0.00322451	-0.0026455	0.0145341	-0.00339944
2013-01-30	-0.0165396	0.0227461	-0.00872165	-0.010439	0.0248048	0.00961705	0.00971274	-0.0153849	-0.0121234	0.033741	-0.00535169	-0.00847511	-0.015186	0.0260638	-0.00803695	0.0169976	0.00122831	-0.0106001	-0.00971555	-0.0115063	0.00773154	0.00255454	0.0290917	0.00456883	0.0375321	0.0185477	0.0964885	0.031355	0.0182534	0.0207888	0.0112226	0.0300967	0.0125897	0.0149191	0.024008	-0.00831606	0.0281093	0.0720651	-0.0129343	0.00691207	0.0934696	0.0186078	0.012667	0.0098636	0.07164	0.0293439	0.046219	0.0196156	0.0174407
2013-01-31	0.0018862	0.00232378	0.00597566	0.00949449	0.0140485	0.0205789	-0.00484458	-0.00110803	-0.00250941	0.023016	0.0210494	0.00090744	-0.00559877	0.00279252	-0.0017948	0.0167135	0.0521676	0.00067047	-0.005182	0.0103616	0.0137334	0.00498805	0.00094351	-0.00152062	0.0038762	-0.00392124	0.0652941	0.0031811	0.0133685	0.0112268	0.00600077	-0.0468156	0.00366025	-0.0408946	-0.0188147	0.00238308	-0.0498841	0.00556175	-0.0293563	-0.0597855	-0.0576665	-0.055123	-0.0284808	-0.0221565	-0.0384389	-0.00627207	-0.0564891	-0.0250104	-0.0674802
2013-02-01	0.0281796	0.0115386	0.0280181	0.027035	0.0162001	0.0293108	0.0854757	0.0320027	0.0241614	0.0191555	0.0400936	0.0360761	0.0330313	0.0160446	0.0407741	0.0537764	0.0431845	0.0383525	0.0490022	0.0300113	0.048198	0.0524198	0.0787452	0.0382545	0.0952036	0.036151	-0.0204826	0.0954077	0.0515031	0.0409172	0.0596343	0.00696031	0.0036469	-0.00409184	-0.0107046	0.00356401	0.00613202	-0.014713	0.00544691	0	0.0133282	0.0175546	0.00437376	0	0.0384389	0.00157171	-0.0165771	0.00196512	-0.00079586
2013-02-04	-0.00489747	0.00457841	0.0250838	0.0100664	0.00567519	-0.00377478	0.0263993	0	-0.0208169	0.0280624	0.0100449	-0.00054696	-0.0142852	0.0157912	-0.00953076	0.0385157	-0.0207181	0.0132424	-0.0200665	-0.0284091	-0.00809453	-0.00560442	0.0440158	-0.0224021	-0.0042726	-0.0290021	-0.00274265	-0.0180083	0.0141271	-0.0221663	-0.0131795	-0.0261706	0.0314074	0.00952172	0	0.0161744	-0.020807	-0.0206623	0.0054174	0.00728601	0.0145377	-0.0199186	-0.0101686	0.00326189	0.00522376	0.00313603	-0.0404576	-0.0293846	0.00793026
2013-02-05	-0.0192075	-0.0137986	-0.00566574	-0.016757	-0.0137425	-0.0290988	0.0154402	-0.0173289	-0.028963	-0.0120089	-0.0167376	-0.0151042	-0.0117008	-0.0190897	-0.0273587	-0.00758537	0.00652948	-0.0202908	-0.00192462	-0.020798	-0.00749192	-0.0120883	0.00166684	-0.00300019	-0.0121697	-0.0117719	-0.0119725	-0.0136836	-0.0164505	-0.0309524	-0.0240845	0.0359291	0.0324618	0.065497	0.0107046	0.00668704	0.0304132	0.0169029	0.026177	0.0372293	0.0735429	0.0583247	0.0243504	0.0131718	0.00623271	0.00663158	0.00424115	0.0471401	0.0234203
2013-02-06	-0.00313283	0.00231303	0.032677	0.0258212	0.00202293	0.00904399	-0.00071289	-0.00291758	-0.00240881	0.00274198	0.0108304	0.0146664	-0.00217043	-0.0027571	0.00594709	0.0495151	0.00985507	0.0108396	0.0519272	0.020798	0.00583189	0.0343199	0	0.0156515	-0.00216943	0.0138051	0	-0.0148942	0.0411638	0.00640441	0.00855614	-0.0097585	-0.00503475	-0.0235204	-0.00519332	0.00144781	-0.0228858	-0.0186282	-0.0154294	-0.0070188	-0.0260528	-0.0320458	-0.0084455	0.00091785	0.00310185	-0.00663158	-0.0321518	0.00168614	-0.0357391
2013-02-07	-0.0370768	-0.0206193	-0.032677	-0.0409818	-0.0262769	-0.0280423	-0.061773	-0.0262735	-0.0263564	-0.0187955	-0.0485568	-0.0411185	-0.0160621	-0.0223348	-0.0319304	-0.00970881	0.015155	0.0176219	0.017376	0.0373718	0.00083036	0.041398	0.0159028	0.0112144	-0.017527	0.00059224	0.00308357	-0.0277209	-0.00569414	-0.0192214	0.00090593	0.00095625	0.00503475	0.00947466	-0.0110531	-0.00580385	-0.00490277	-0.0211351	-0.0161649	-0.0175864	0.00507758	-0.0148065	0.00570362	0.0129887	-0.0265008	0	0.0146682	-0.00700401	0.0148827
2013-02-08	-0.00097736	0.00470589	-0.0194181	0.00935679	0.00207254	0	-0.0445983	0.00858695	0.0152701	-0.0129179	-0.00794706	-0.0100884	-0.0071753	0.00281929	0	0.0217138	-0.0117983	-0.00372492	-0.00714047	-0.00154338	-0.00666225	-0.00145587	-0.02437	0.0245588	0	0.0110192	0.0116316	-0.00721469	-0.011289	0.00098731	-0.00720975	0.00381589	0.0196923	0.029563	0.00292056	0.0167392	0.0338251	0.0266837	0.0054174	0.0122898	-0.0113187	0.00146135	0.0070354	0.00654408	0.00247044	0.00507516	0	0.00362889	0.00275374
2013-02-18	0.00520157	-0.00943403	-0.0139109	-0.0283372	-0.00414938	0	-0.00956373	-0.0115911	0	-0.00339751	-0.00705369	0.0050569	-0.00637418	-0.00281929	-0.0082988	-0.0564567	-0.032064	-0.0567112	-0.0401716	-0.0380035	-0.0300252	-0.051859	-0.0354738	-0.0491738	-0.0404813	-0.0341208	0.00303859	-0.0233765	-0.0463719	-0.0140296	-0.0455939	-0.00884644	0	0.0315406	0.00523561	0.00342857	-0.00253727	0.0350584	0.0160783	-0.00550281	-0.0529822	-0.017976	-0.00998149	0.00471223	-0.0102747	0.00466201	-0.0282881	-0.0106823	-0.00967145
2013-02-19	-0.00520157	-0.0115195	-0.0173204	-0.0122908	-0.00835078	-0.0113071	0.0115447	0.0197363	0.00087055	-0.00625891	-0.0142584	-0.00713303	-0.00867011	-0.0102157	-0.0142993	-0.0307717	-0.00897906	-0.0308765	-0.0219911	-0.00816989	-0.00431444	-0.0338453	-0.0248884	-0.0327586	0.00836537	-0.0311206	-0.0236389	0.00349171	-0.0154751	-0.027574	-0.0142937	-0.0563112	0	-0.0483266	-0.010792	-0.0401567	-0.0339125	-0.0406071	-0.00825047	-0.0683192	-0.0818781	-0.0543811	-0.0405434	-0.045806	-0.0212353	-0.0211524	-0.0369617	-0.0441633	-0.0460668
2013-02-20	-0.0164315	-0.00480578	-0.0083103	-0.0178598	-0.00595761	-0.00772205	-0.0143514	-0.0167321	-0.0170254	-0.00629833	-0.0265476	-0.022772	0.00075224	-0.00285633	-0.0148244	0.0703808	0.0112832	0.00612982	-0.021173	0.00115473	0.00603502	0.00573748	-0.00727439	0.0077146	0.00079849	0.0116296	0.00310174	-0.00349171	0	0.00621364	0.00431604	0.00734088	0	-0.0063681	0.0188822	0.0141512	0.00980721	0.0954497	0.0391832	-0.00477601	0.0271995	0.0369842	0.00286357	0.00070282	0.00507984	0.0145414	0.0399109	0.00178412	0.00744882
2013-02-21	-0.0357542	-0.0141502	-0.047956	-0.0449344	-0.029608	-0.0455094	-0.0616917	-0.0436851	-0.0495339	-0.0332877	-0.0561508	-0.0586186	-0.0337571	-0.0237348	-0.0408617	0.0263488	-0.0423095	-0.0402143	-0.0369964	-0.0627475	-0.0540386	-0.0632111	-0.0531691	-0.0585495	-0.0683008	-0.0545969	-0.0365856	-0.0400155	-0.0426966	-0.037812	-0.0388634	-0.0265796	0	0.00127687	-0.0244696	-0.0201071	-0.0344177	0.0119617	-0.0362635	0.00553806	-0.00848721	-0.0118705	-0.028381	-0.0220205	-0.0474339	-0.00940814	0.0060816	-0.0418623	-0.0176775
2013-02-22	0.00616229	-0.00940895	0	-0.00543691	-0.0109211	0.00422387	-0.027933	-0.00235294	-0.0182079	-0.0137521	-0.0078299	-0.0225469	-0.0234961	0	-0.0043125	0.0461976	-0.0104081	-0.00990978	0.00271878	-0.0117423	-0.00801607	0	-0.00094809	-0.00920911	0.0176675	-0.014459	-0.025046	-0.0185915	-0.0167997	-0.00538578	-0.014472	0.00748294	0	0.00889271	-0.0109712	-0.00149455	0.00235413	-0.0205439	-0.0161649	0.0199856	-0.0200157	0.0133822	-0.00611236	0.0128451	-0.00953296	0.00784625	-0.00755513	-0.00399096	0.00648334
2013-02-25	-0.0051326	0	0.00919881	0.0195379	0	0.00210526	0.010485	0.00626225	0.0254362	-0.00361882	0.0176884	0.0235484	-0.00227765	0.00350878	0.0217042	-0.00907036	0.0104081	0.00919381	0.0146554	0.0157891	0.00619987	0.00951641	0.00579301	0.0148967	0.00955003	0.00941272	0.0218285	-0.00597863	-0.00329342	0.00219539	0	-0.0150223	0	-0.01401	0	0.00149455	-0.00640272	0.0289524	-0.0219679	-0.01032	-0.0219789	-0.00151172	-0.00764011	0.00683079	0.00763362	0.0178161	-0.00443366	0.0098157	-0.0234114
2013-02-26	-0.00757579	-0.00991334	-0.00579992	-0.00843671	-0.00845438	-0.0123437	0.00628184	-0.00078064	-0.00909013	-0.010325	0.00083455	0.0121877	-0.0256365	-0.00644219	-0.00227976	0.0158195	-0.00934727	-0.0141858	-0.0120286	-0.0170332	-0.0207556	-0.0138338	-0.0212064	-0.00731859	0.00403131	-0.021879	-0.00938974	-0.0140457	-0.0185096	-0.0195508	-0.025963	-0.0044462	0	-0.00128342	-0.0110929	-0.0327898	-0.0295047	0.00341181	-0.0338842	-0.0384515	-0.00736035	-0.00363747	-0.0171899	-0.0264018	-0.015326	-0.0240882	0.00443366	-0.029741	-0.0248473
2013-02-27	0.00757579	0.0193223	0.0120454	0.00741786	0.0106482	-0.00819531	0.0173396	0.0193355	0.0197442	0.0205445	0.00582243	0.0349805	0.0101252	0.00644219	-0.00195823	0.0374081	0.027931	0.0455216	0.0309947	0.0273822	0.0225718	0.0343341	0.0240316	0.0273714	0.0807797	0.0298107	0.00938974	0.0404345	0.00511307	0.00928524	0.0107967	0.0385652	0	0.0345007	-0.00301933	-0.00930239	0.0103915	0.0148752	0.0145156	0.0232479	0.0392896	0.0474444	0.00626555	0.0461584	0.015326	-0.0162541	0.0565145	0.0140429	0.0173503
2013-02-28	0.0377022	0.00730226	0.0292612	0.0399654	0.0173791	0.0303054	0.0525022	0.0327775	0.0402883	0.0236418	0.0624889	0.0489152	0.035267	0.00987519	0.0299298	0.0888096	0.0544625	0.0508227	0.0450758	0.0306542	0.0309091	0.0541799	0.0545559	0.0366441	0.037069	0.0489716	0.0124902	0.0271429	0.0405341	0.0240795	0.0311074	0.0307946	0	0.0228955	0.016792	0.0261352	0.0231618	0.0212491	0.0193686	0.0368463	0.0365598	0.0389088	0.0246769	0.0323814	0.0329125	0.019395	0.0218577	0.0272468	0.0421026
2013-03-01	-0.0122986	-0.00974825	-0.00559703	-0.00540144	-0.00215595	-0.00976638	-0.0174695	-0.0145606	-0.0146736	-0.0164904	0.00988476	0.014556	-0.017478	-0.00637868	-0.00636134	0.0444518	-0.0009769	0.00387753	-0.0006276	-0.0101536	-0.00440801	0.0126693	0.0240843	-0.010002	0	0.00810934	0.0242112	-0.038586	-0.024067	-0.0289657	-0.0265745	-0.0110661	0	0.0337803	0.00296912	-0.010679	-0.0166359	0.0209678	-0.00556822	-0.00166251	-0.0167403	0.00139179	-0.00611236	-0.0103024	-0.0133335	0.00469301	0.0104632	-0.00575767	-0.0147443
2013-03-04	-0.0649399	-0.0218701	-0.0572685	-0.0616869	-0.0280887	-0.0495791	-0.0702378	-0.0604601	-0.0617049	-0.0344341	-0.0723737	-0.0946271	-0.0631517	-0.0271243	-0.0588115	0	-0.0512786	-0.0995763	-0.0681076	-0.0567606	-0.0591458	-0.0660338	-0.0523061	-0.0715091	-0.06048	-0.0671698	-0.0242112	-0.0982288	-0.0738422	-0.0594961	-0.0574688	-0.104976	0	-0.104536	-0.0396121	-0.0731646	-0.104182	-0.0307063	-0.0991755	-0.105381	-0.104915	-0.105206	-0.0844392	-0.077925	-0.0994949	-0.0357465	-0.105618	-0.105944	-0.105826
2013-03-05	0.0595744	0.024316	0.0455064	0.0510445	0.0215928	0.0393624	0.0722849	0.050254	0.0590299	0.0409449	0.0634624	0.0946271	0.085091	0.020119	0.050159	0.0569484	0.082211	0.0517167	0.0371864	0.0408521	0.0398767	0.0604868	0.0713563	0.0384937	0.0895036	0.0473988	0.00918746	0.0342153	0.0293321	0.017202	0.0176257	-0.0127144	0	0.0210353	0.00859956	0.00887142	0.0113337	0.0130182	0.0183288	0.00899802	-0.00918194	-0.0165139	0.0148422	0.00533982	0.0284225	0.00644903	-0.00752611	0.00436745	0.00510324
2013-03-06	0.00335683	-0.00244599	0.00895177	0.00273326	0	-0.00212691	0.0335811	0.00189789	-0.00339863	-0.0100801	0.00349651	0.0196335	0.0067654	0	0	0.0953102	-0.0159654	-0.0171512	-0.00324281	-0.00689616	-0.00270587	-0.0110903	-0.00770552	0	-0.017105	-0.00628763	0.00597392	0.0102113	0.0128548	0.0180197	0.0275705	-0.0125964	0	-0.00896102	0.00852624	0.0113841	0.00449776	-0.00327977	0.0120352	-0.00633107	0.00613065	-0.0107392	0	0.0196555	0.00717993	0.00360939	-0.0204979	-0.00203577	-0.00208454
2013-03-07	-0.0365166	-0.0094321	-0.0328993	-0.0351002	-0.0215928	-0.0287997	-0.0151427	-0.0355113	-0.0211869	-0.0241266	-0.0319176	-0.0311253	-0.0256381	-0.0100089	-0.0280697	0.00808412	-0.0270475	-0.0167371	-0.0181086	-0.0191206	-0.014373	-0.0351329	-0.0299897	0.00796024	-0.0266458	-0.0288868	-0.0183491	-0.024164	-0.0206361	-0.0145748	-0.0207479	0.00561799	0	-0.00688175	0.0168374	0.00258398	0.00410525	0.00327977	0.011892	0.00633107	0.00164416	0.00759257	0.00158532	0.00260756	-0.0144118	0.00956183	0.00176095	0.00203577	0.011297
2013-03-08	0.00450842	-0.00247525	0	0.0094642	0.00442969	0.00218898	0.016131	0.00938607	-0.0009155	0	-0.00461524	-0.0111669	0.0166446	0.00354401	0	-0.0614301	-0.0256222	-0.00923426	-0.0252033	-0.0172246	0.00091583	-0.0278036	-0.0439034	-0.0240734	-0.0369647	-0.0173071	-0.0186921	0.0115706	0.00708164	0.0123564	0.0151129	-0.0186604	0	-0.0459242	-0.00568098	-0.0123338	-0.00973062	-0.0701864	-0.0211792	0.00649353	-0.0125164	-0.0265064	0	-0.023959	-0.00444535	-0.00476948	-0.0190947	-0.0128657	-0.00620906
2013-03-11	0.00103752	0	-0.0121923	-0.0120375	-0.00221239	-0.0106248	-0.0327306	-0.00742336	-0.0134626	-0.00673816	-0.0227837	-0.0319003	-0.015851	0	0	0.0136057	0.00347373	0.00359239	-0.025768	-0.0138178	-0.0108607	-0.0120521	-0.0103483	-0.00406918	0.00596292	-0.00368708	-0.0187167	-0.0265368	-0.0165235	0	-0.00728193	0.0152934	0	0.00810085	-0.00843125	0.0267456	0.00562537	-0.0386729	0.00601917	0.0184374	0.00922538	-0.00161943	-0.00158532	0.00507922	0.00363857	0.00793655	0.0447149	0	0.00712565
2013-03-12	-0.0111228	0.00247525	-0.0093666	-0.0362054	-0.0022173	-0.0040598	-0.0480862	-0.0347132	-0.0330312	-0.011125	-0.0172257	-0.0286814	-0.0169128	0	-0.0133291	-0.0170362	-0.00797857	-0.014286	-0.0125204	-0.0110385	-0.0147294	-0.00608096	-0.00574344	-0.0283282	-0.0110706	-0.010952	-0.0163746	0.0205801	0.00112589	-0.01693	-0.00627403	-0.0104536	0	-0.0291062	-0.0140075	-0.00734007	-0.0112826	0.0107128	-0.0181673	0.0126284	-0.00780054	0	-0.00842158	-0.0138469	-0.0315665	-0.0378619	0.0212097	-0.0109485	-0.00920393
2013-03-13	0	0	-0.0159764	0.00080118	0	-0.00667906	0.00406114	-0.0110228	-0.00095997	-0.00686002	-0.00398532	-0.00109629	-0.0180248	-0.0100742	-0.0111318	-0.0767549	-0.028662	-0.0321164	-0.0104509	-0.0246958	-0.0252985	-0.027399	-0.0192268	-0.028075	-0.0377746	-0.0247213	0.00972346	-0.0222141	-0.0144359	-0.0242077	-0.0179812	-0.0299821	0	-0.0448294	0	0.00479311	-0.00454891	-0.0456346	-0.0179377	0.00313234	-0.0468817	-0.0386633	-0.0114944	-0.019514	0.00374143	-0.0153054	-0.044633	-0.0243951	-0.0153742
2013-03-14	0.00348919	0.00698011	0.00351671	0.00585575	0.00663719	0.00445766	0.0082847	0.00123077	-0.00192271	0.0142904	0.0193575	0.00048739	0	0.00653015	0.00676135	-0.0111941	0.00463552	0.00516195	0.00771588	0.00118993	-0.00386026	-0.00531023	-0.00191916	-0.00086319	0.00150176	-0.00373685	-0.00972346	-0.0135595	0.00353877	0.00468544	-0.00209017	0.0035057	0	-0.00144893	-0.0117213	-0.0160672	0.0015186	0.00188857	0.00900907	-0.0165554	-0.00149328	-0.0190482	-0.00161981	-0.0017476	0.00867595	-0.00375862	0.00547107	0	0.003047
2013-03-15	0.0107397	0.00489797	0.015427	0.00370861	0.0192909	0.00406881	0.0130309	0.00653864	-0.00192641	0.0104327	0.00575541	0.00921554	-0.00789307	0.0100089	0.0242981	0.00561274	0.013779	-0.00149589	0.0180359	0.00184819	0.008473	0.00260445	0.0202051	0.00430849	-0.00069284	-0.0208061	0.0130546	-0.0016591	-0.0203225	0.0126558	0.00797676	-0.0292964	0	-0.021002	0.0030979	0.00420237	0.0015163	-0.0131044	-0.0124085	-0.0426287	-0.0067475	-0.0141797	0.003237	-0.00802814	-0.00743191	-0.0117847	-0.040531	-0.0203272	-0.0094052
2013-03-18	-0.0219483	-0.0268223	-0.0189437	0.00105708	-0.0303775	-0.0148757	0.00603728	-0.0272519	-0.011247	-0.0247231	-0.00287357	-0.0112886	-0.00724082	-0.0165391	-0.00891831	0.00558141	-0.00797759	-0.020162	-0.0243282	-0.0119412	0.00287219	-0.029029	-0.0211661	-0.0155982	-0.0352687	-0.0211454	-0.0194768	-0.0475066	-0.0312167	-0.0243081	-0.0461418	0.013423	0	0.0151852	-0.0295062	-0.00744702	-0.00569802	-0.0600752	-0.0218024	0.0176777	0.00824078	0.00590382	-0.00509143	-0.00809311	-0.00498547	-0.00722332	0.0160076	0.0021756	0.0115092
2013-03-19	0.0112085	0.00250627	0.00951673	0.0162435	0.00666669	0.00634923	0.0254112	0.0141316	0.0261755	0.00374766	0.016108	0.0203004	0.00960349	0	0.03264	-0.00371748	0.0250471	0.0238975	0.0111397	0.0237416	0.0121628	0.00089216	0.0239859	0.0485822	0.0274992	0.00317998	-0.0164106	0.0193245	0.0233032	0.0122617	0.00389018	0.0314987	0	0.045149	0.00286305	-0.0114399	0.0169976	0.095384	0.0189606	0.0366078	0.0359057	0.03638	0.00854805	0.00708505	0.0234627	0.00722332	0.0469672	0.0248365	0.0296812
2013-03-20	0.0416158	0.0218701	0.0609178	0.0541219	0.0258714	0.039779	0.0648293	0.0428175	0.0434932	0.0276685	0.0493294	0.0615811	0.0419399	0.0200478	0.0954853	0.0365671	0.0417878	0.0439293	0.0395622	0.0383581	0.0383558	0.0669323	0.046424	0.0433479	0.0746732	0.0605041	0.0164106	0.0579646	0.0354544	0.0285657	0.0369408	0.0283065	0	0.0238763	0.0176327	0.0291566	0.0192884	0.0951592	0.0241789	0.0456893	0.0406684	0.0312269	0.0195906	0.0197235	0.0383127	0.0155433	0.0535954	0.0286587	0.0208645
2013-03-21	-0.00636838	0	-0.00895177	-0.00617362	0	-0.00394336	-0.00551489	0.00315831	-0.00528861	-0.00303675	-0.00792504	-0.00044999	-0.00079235	0	0.0453651	0.0300642	0.013915	0.00978466	-0.00737948	-0.00364436	-0.00163741	-0.00177388	-0.00821013	-0.00719571	-0.00151368	0.00154128	-0.00646371	-0.0194822	0.00160366	-0.00507933	0.00581168	-0.0200148	0	-0.0169302	0.02039	0	-0.00959771	0	-0.00278164	-0.00394849	-0.00623919	-0.0166426	-0.00974733	-0.00346707	-0.0106279	-0.00208638	-0.0115961	-0.00206216	-0.0208645
2013-03-22	0.00837105	0.00244599	0.00283554	0.00715787	0.00215595	0	-0.00362977	0.00824342	0.0272359	0	-0.00369399	0.00795745	0	0	-0.00924765	0	-0.00315177	-0.00488036	-0.0121629	-0.00961424	-0.00091083	-0.00775848	-0.0110147	0.01434	0.00647112	-0.0120075	0.0162495	0.00207634	-0.00112823	-0.0108382	0	0.0107619	0	-0.00277265	-0.00582734	0.0286408	0.00407182	-0.00319301	0.0149298	0.00788144	0.00162131	0.00098668	0.00499887	0.00445545	0.0203689	0.00541555	0.00428791	0.0192763	0.00090641
2013-03-25	-0.00100083	0.00244002	-0.00900693	-0.0108804	0.0167294	0.00822755	0.00914466	-0.00117348	-0.00875709	0.00666871	-0.00175456	-0.00897068	-0.0115029	0.00349651	-0.00734674	0	-0.0226257	-0.00983276	-0.0186141	-0.0133079	-0.0145023	-0.022028	-0.0300191	-0.0313342	-0.0238249	-0.0242568	0.013011	-0.0190408	-0.00631782	-0.00744845	-0.00746808	0.017314	0	0.00691725	0.0143536	0.03296	0	-0.0372096	0.0211792	0.0126302	0.0105894	0.023714	0.00158532	-0.00445545	0.00232378	-0.0016632	0.0173707	0	0.00609689
2013-03-26	-0.0263796	-0.0143181	-0.0177761	-0.0331131	-0.0232112	-0.0208791	-0.0465832	-0.0261712	-0.0265567	-0.0139948	-0.0313145	-0.0242844	-0.02259	0	-0.00768687	-0.0246926	-0.0322424	-0.026567	-0.0189672	-0.0387416	-0.0344245	-0.0437673	-0.0299778	-0.0325586	-0.0404413	-0.0273186	-0.0163746	-0.0395629	-0.0198062	-0.00757221	-0.0161306	-0.0091782	0	-0.00276116	-0.0171258	-0.00692878	0.00147656	-0.00683673	-0.01516	0.00918618	0.00297245	0.0178178	0.00158282	-0.00822025	0.0267192	0.00498133	-0.0100625	-0.0151562	-0.00609689
2013-03-27	0.00512734	-0.00247525	-0.00339889	0.0102276	0	0.0126515	0.00475719	0.00959624	0.0308554	-0.0141934	0.00562138	0.0147777	0.00630696	-0.00349651	0	-0.0180185	0.00347373	0.0115533	0.00214516	0.00254096	-0.00191571	0.0101773	0.006887	0.00839635	0.0167116	0.0102052	-0.0064222	0.00260517	0.0031055	0.00925463	0.0145436	0.0182729	0	-0.0327898	0.0282823	-0.00454477	-0.00147656	0.00683673	-0.0120748	-0.0077107	0.0167538	0.0112889	-0.00498302	0.0283585	0.00525922	-0.0104059	0.0216095	0.00439561	0.00113186
2013-03-28	-0.0662447	-0.0272154	-0.046798	-0.0638095	-0.025985	-0.0358356	-0.0921118	-0.0640876	-0.0759106	-0.0431813	-0.0713552	-0.105563	-0.0513607	-0.0272206	-0.095596	-0.0332748	-0.0661484	-0.0661253	-0.0709399	-0.0594316	-0.061284	-0.059721	-0.0664589	-0.062979	-0.0571849	-0.0399805	-0.0433118	-0.0606756	-0.0259291	-0.0174318	-0.0204945	-0.0431681	0	-0.0462933	-0.0224388	-0.0396459	-0.0307601	-0.075076	-0.0399941	-0.0440832	-0.0428916	-0.0207947	-0.0197209	-0.0427182	-0.0734453	-0.0314518	-0.00079208	-0.0460746	-0.0411048
2013-03-29	0.00689783	0.0101352	0.028638	0.0301799	0.00443952	0.00445766	0.00194953	0.0122287	-0.00560767	0	0.0109057	-0.032495	0.0403561	0.00717277	-0.0251566	-0.0383189	-0.0108646	-0.0288452	-0.0106963	0.0147734	-0.00408581	-0.0117627	-0.0115189	-0.0161583	-0.0421808	-0.00817024	0.0203302	0.00734503	0.017381	0.00471007	-0.00110591	-0.0141355	0	0.0089375	0.0197365	-0.0143201	0.00418172	0.00750473	0.0097227	-0.0114287	0.0231653	-0.0409414	0	0.0181046	0.0144118	0.00172563	-0.0324135	0.0133822	-0.00212389
2013-04-01	-0.0134768	0.00251784	-0.0124597	-0.0204658	0	-0.00445766	0.00410323	0.00125654	0.00096909	-0.00781763	-0.00790012	-0.00576069	-0.0184145	-0.00357996	-0.0152724	0.0788401	0.0108646	0.00470339	0.00618121	0.00917565	0.0109936	0.00298347	0.00739255	0.00721374	0.018872	0.00170322	0.0195849	0.0126723	-0.0188796	0.00176907	0.00595743	0.0189934	0	0.050131	-0.00270962	0.00224108	0.0128159	0.00540592	0.0152502	0.0346546	0.00456935	0.0339126	0.003237	-0.00800605	0.00357072	0.0158224	0.0403062	0.0282967	0.0187228
2013-04-02	0.0032949	0	-0.0161783	0.00589024	0.0128372	0.00445766	-0.00518584	0	-0.00193911	0.00391645	-0.00193112	-0.0205618	0.0128665	0.00655349	-0.0265444	0.00898479	0.0154709	0.0148515	0.0195458	0.0123781	0.012075	0.0107853	0.00836394	0.00805373	0.0161206	0.00815639	0.00339674	0.00498199	-0.0112484	-0.00122441	-0.00706457	0.031428	0	0.00889311	0.0494073	-0.02264	0.00560226	0.00906826	-0.00280663	0.0145715	0.0120088	0.0362073	0.0148932	0.0142165	-0.0224278	-0.0244805	0.0277176	0	0.00416474
2013-04-03	0.00583092	0.00709963	0	0.00877082	0.00653835	0.00406881	0.00518584	0.00083682	0.0065777	0.0148726	0.00300236	0.017669	0.0181812	0.00355661	-0.0248523	-0.0144147	-0.0119267	0.00391765	-0.00293131	-0.0130703	-0.0130879	-0.0147254	-0.00423757	-0.0152675	-0.0177103	-0.0139164	0	0.00579865	0.00560861	0.0150643	0.0200328	-0.0243267	0	-0.0379913	-0.0356346	-0.00163693	-0.00560226	-0.0425276	-0.00960188	-0.00651226	-0.0225496	-0.0115069	-0.0114365	-0.0142165	-0.00365186	0	-0.0193019	-0.00412008	-0.021707
2013-04-08	-0.0161176	-0.00500627	-0.00613499	-0.0135875	0	-0.0103897	-0.00931045	-0.00209336	0.00940416	-0.00708538	-0.0140164	0.00643173	-0.0141647	-0.0101101	-0.0184385	-0.00728601	-0.0180045	-0.00697535	-0.0181563	-0.0212744	-0.00895771	-0.0170119	-0.0156932	-0.0136676	-0.020525	-0.0183531	0.0227968	-0.00627457	-0.0187763	-0.0156089	-0.00588045	-0.0105279	0	-0.00145314	-0.016792	0.0107545	0.00820594	0.0224301	-0.0154421	-0.0222735	-0.00786313	-0.0275901	-0.00669362	-0.0246675	0.00081268	-0.0126889	0.0145112	-0.00236197	-0.0265407
2013-04-09	-0.00110844	0	-0.0035962	-0.00187945	0	0.00186324	0.0114633	-0.00757261	-0.00095557	0.00322685	0.0120874	0.00626062	-0.00165192	0	0.00490369	0.0145193	0.0156945	0.033639	0.0195757	0.0173893	0.00997058	0.0219048	0.0250433	0.0474787	0.020525	0.0191016	0.0374088	0.0365603	0.0280962	0.0178859	0.0422714	0.0268113	0.0803911	0.0234741	0.0388485	0.00323625	0.0209528	0.00730409	0.0126004	0.0531526	0.0274805	0.0338265	0.00485157	0.00359805	0	0.00702065	0.0304573	0.0193214	0.0244148
2013-04-10	-0.00370371	0	-0.0093072	-0.00999333	-0.0021747	-0.00410372	-0.00625609	-0.0033841	-0.012119	-0.00322685	-0.00408471	-0.00626062	-0.011999	0	-0.00490369	-0.0255488	-0.0144424	-0.00228688	-0.0127524	-0.0206482	-0.0140689	-0.0048929	-0.0134764	-0.00702373	-0.0296861	-0.00988299	-0.00930239	0.012517	0.00093345	0.00573641	0.0138631	0.00472289	-0.0291372	0.00283688	0.00261438	-0.0172727	-0.0165051	-0.0222651	-0.0097227	-0.00526269	0.00293222	0.0393163	0.00184205	-0.00179741	-0.00815665	0.00740583	0.00130342	0.00231683	0
2013-04-11	0	0.00250627	-0.00364299	0.00298144	0.00434468	-0.00224551	0.00108143	0	-0.00485014	-0.00388602	0.00193694	0.0222548	-0.00395186	0	0.00699793	0.00552997	-0.0171969	-0.0144342	-0.00528162	-0.00955444	-0.012189	0.00095659	-0.00739255	-0.0153149	-0.0161407	-0.00508687	-0.00614193	-0.0159394	0.00124324	-0.00513454	-0.0138631	0.00221484	-0.0173655	-0.00141743	0.0425959	-0.0105751	-0.0085423	0.00190621	0.0125644	-0.00785464	0.00157534	-0.00359282	-0.00669362	-0.00463679	-0.0140208	-0.00740583	-0.0338759	0.0169228	-0.00213043
2013-04-12	0.00481215	-0.00250627	-0.0131201	0.00216275	0.00216528	-0.00225056	-0.00520157	-0.00254561	-0.00937873	0.00388602	-0.00798709	0.00178982	-0.00891895	0.00357996	-0.00910689	-0.00183993	-0.0313586	-0.00837982	-0.0239707	0.00685423	-0.0176142	-0.014931	-0.0223782	-0.00358504	-0.0267479	-0.0193926	-0.0127265	-0.00920149	-0.00192768	-0.0103489	0.00515178	0.00908471	-0.0419968	-0.0176489	-0.039699	-0.0154004	-0.00823975	0.0947733	-0.0252887	-0.0112495	0	0.00508602	-0.00510797	-0.00258532	0.00290276	-0.00350416	-0.00134836	-0.023307	0.0157521
2013-04-15	-0.00704098	-0.00713539	0.00684393	-0.00297499	0.00216061	0.00449607	0.00520157	0.00254561	-0.00098203	0.00322685	-0.0111149	-0.00576444	-0.00254561	-0.00357996	-0.00706218	0.00183993	-0.00394867	0.00147371	-0.00464588	0.0272336	0	0.0039954	-0.0021322	0.0259237	0.00078927	-0.00343548	0.00654667	-0.0008783	-0.0156831	-0.0145611	-0.0161	0.0146901	0.0015873	0.00719255	0.00806688	-0.0308349	-0.0086875	-0.00347042	0	0.00794315	0.038165	0.0136339	-0.0326502	0.0128603	-0.0150191	-0.0257792	0.0151127	0.00203577	0.0143587
2013-04-16	0	0	0	0.00081224	-0.00432589	-0.00863531	-0.0134931	0.0130501	0.00372659	-0.00322685	-0.00924709	-0.0165807	0.00821956	-0.00719859	0.00917114	-0.00368325	0.0316405	0.0452198	0.0323647	0.0310863	0.0258941	0.037239	0.0380861	0.0594403	0.0319624	0.0402535	0.0123218	0.0661944	0.024853	0.0220311	0.0420096	0.0297974	0.0163213	0.0375103	0	0.0189563	0.0280549	0.0304714	0.0127243	0.0379107	0.0653499	0.0312978	0.0207076	0.00814461	0.016674	0.0111933	0.051616	0.0314581	0.0458404
2013-04-17	-0.0225658	0	-0.0100185	-0.00979067	-0.0193331	-0.0109954	-0.0288973	-0.00755671	-0.0231716	-0.00778719	-0.0153798	-0.0175247	-0.0155286	-0.00301477	-0.00917114	0.0763459	-0.00624852	-0.00739605	0	-0.00632956	-0.00620349	0.00197709	-0.00308682	-0.00516583	-0.0111418	-0.00738485	0.00930239	0.00410361	0.00670009	-0.00747	0.00047353	0.0322401	-0.0129566	-0.00276498	0.0212925	0.00272758	-0.0040658	0.0796925	0.0159639	0.016689	0	-0.00572248	-0.00330345	0.0373178	0.00659252	-0.00535716	-0.00778355	-0.00197267	-0.011709
2013-04-18	-0.00114177	0.00504203	0.00317461	0.0108726	-0.00665191	0.00873036	0.0107673	0.00671989	0.00976979	0	0.00403498	0.0128114	0	0	0.011626	0.0102042	0.0233511	0.0146556	0.00754937	-0.00257017	0.0131879	0.00475225	0.0113994	0.00351567	0.029565	0.00663814	0.00604808	0.0097805	0.0107246	0.00860915	0.00351067	-0.0117438	0.00806853	0.00552233	-0.0241661	-0.00170387	-0.00148258	0	-0.00966191	0	0	0.00686305	0.00165309	-0.0051414	-0.00452769	0.00713652	0.0199701	-0.00197656	-0.00601807
2013-04-19	0.0457754	0.012081	0.0296665	0.0413085	0.025985	0.0235305	0.0780842	0.0377868	0.0360487	0.0187163	0.0516624	0.0553925	0.0370835	0.0137933	0.0388165	0.0623152	0.0348693	0.0379838	0.0333302	0.0309399	0.0318319	0.0431135	0.0383533	0.0198269	0.0383884	0.053601	0.0213509	0.0196062	0.0150388	0.0131069	0.00798796	0.00741976	0.0226732	0.0086818	0.00802527	0.0245928	0.0165536	-0.00452525	0.018671	0.00729043	0.0174861	-0.0160877	0.0168464	0.024968	0.0316713	0.0180582	0.00957284	0.014312	0.0117792
2013-04-22	-0.00254963	-0.00248756	0	-0.00077851	0.00216528	-0.0018474	0.0129166	-0.0052536	-0.00652844	-0.00384369	0.0078299	0.0207662	-0.00235905	-0.00357996	-0.0135687	0.00475814	-0.00715213	-0.00842344	-0.00073692	-0.00619115	-0.00696451	-0.0018846	-0.00392976	-0.0181767	0.0031235	-0.002329	0.00310174	-0.024916	-0.0223996	-0.0257772	-0.0236101	-0.027916	-0.0129208	-0.0225452	-0.00257253	-0.00333334	-0.00805865	-0.00927024	-0.00280663	-0.028418	-0.0268567	-0.0649054	-0.0048843	0.00596732	-0.00360361	-0.00349804	-0.0626114	-0.014312	-0.0268713
2013-04-23	-0.0348829	-0.00750004	-0.0360258	-0.0445934	-0.00868941	-0.0281286	-0.0479858	-0.0405182	-0.0382888	-0.0148726	-0.0378052	-0.0190295	-0.0364376	-0.0138431	-0.0393573	-0.0687669	-0.0536431	-0.0472233	-0.0546356	-0.0634116	-0.0503689	-0.0615544	-0.0437641	-0.062946	-0.0573913	-0.0505253	0	-0.0638193	-0.0496301	-0.018206	-0.0467352	-0.0398395	-0.0495377	-0.0364883	-0.00804602	-0.0367263	-0.0294853	-0.00157978	-0.025044	-0.0443871	-0.0503673	-0.0588686	-0.0290973	-0.0390684	-0.0401036	-0.0234888	-0.0659921	-0.033921	-0.0548114
2013-04-24	0.0164798	0.00750004	0.0132032	0.0236062	0	0.0128498	0.0371306	0.011328	0.0164768	0.0187163	0.0190812	0.0206092	0.0131405	0.0102503	0.0210904	0.00507186	0.0320306	0.0364722	0.0310459	0.0283156	0.0306062	0.0355876	0.0277637	0.0400139	0.0348285	0.0363334	0	0.033235	0.0114834	0.00825428	0.0288461	0.00217984	0.0397854	0.0176996	0.0239464	0.00759148	0.0127966	0.0153753	0.0028777	0.0296888	0.0170725	-0.00065574	0.006937	0.0105847	0.0149195	0.0107048	0.00640002	0	0.0189984
2013-04-25	0.00222635	-0.00499377	-0.0132032	-0.0184621	0.00652413	0	-0.0199674	-0.010063	-0.0222984	-0.0109291	-0.0121004	-0.0201135	-0.00654865	0	-0.00698083	-0.0448351	-0.0146195	-0.0122551	-0.00900352	-0.0190666	-0.00920723	0.00465831	-0.0174049	-0.00422655	-0.00085916	-0.00794925	0	0	-0.00598042	-0.0171346	-0.0182859	-0.0510928	-0.0148092	-0.0293502	-0.0375995	-0.0173375	-0.0101486	0.0183576	-0.0127243	-0.0158344	-0.0313802	-0.0128736	-0.0122318	-0.00860696	-0.0224635	-0.0107048	-0.0231935	-0.048527	-0.0199579
2013-04-26	0.0209067	-0.00711747	0	0.0269098	-0.00652413	-0.00413923	-0.0111969	0.010063	-0.00201532	-0.00778719	-0.00304812	-0.00384783	-0.00573487	-0.0102503	-0.00702991	0.0243914	-0.00858784	-0.0212098	-0.00985418	-0.0173061	-0.00288185	0.00463671	-0.0083041	-0.00424449	-0.00900407	-0.00717744	0	0.00753791	-0.00826583	0	-0.0132178	0.00371694	-0.0081894	-0.0137662	-0.0275777	-0.0976564	-0.00568291	-0.0106032	-0.0029146	-0.00699561	0.0143076	-0.0123685	-0.00169062	-0.0169369	-0.0161157	-0.0245133	-0.00943016	-0.00677551	-0.00770902
2013-05-02	0.00434626	0.0046112	0.0163463	0.0115004	0.013006	0.00225989	0.0183144	0.0140847	-0.0048534	0.00390118	-0.00590488	0.00273224	-0.00404635	-0.00364299	-0.00956945	0.00515023	0.0122233	0.0199024	0.0061344	0.0218987	0.0110702	0.00562558	0.0175488	0.0128898	-0.00074368	0.00479068	0	0.0177564	0.00551814	0.00472748	0.00050333	0.0211783	-0.0237454	0.0210637	-0.00572895	-0.0333299	0.00719291	0.0075414	0	0.0375282	0.0282247	0.0285165	0.00337838	0.00626019	0.00170867	0.0168607	0.0232095	0.00677551	0.0172625
2013-05-03	0.0182637	0.00250627	0.0196796	0.0187932	0.018845	0.0104791	0.0226861	0.0163202	0.0204662	0.00711287	0.0191186	0.0223213	0.0204312	0.0102875	0.0165994	0.0386278	0.0290777	0.0499965	0.0290066	0.0254983	0.0247672	0.0391646	0.0251445	0.0201607	0.0411741	0.0299874	0	0.0186305	0.0261461	0.00656737	0.0117203	0.0329791	0.00512139	0.0130028	0.0114253	0.0275283	0.0278984	-0.00153445	0.0127612	0.0342811	0.0110291	0.0187829	0.0105441	0.0175682	0.0181862	0.0148018	0.00301417	0.0158347	0.0134579
2013-05-06	0.0063672	0.00499377	0.0157724	0.00534149	0	0.00667906	0.0038669	0.00846267	0.0143944	0	0.0117661	0.00749158	0.014461	0.00360577	0.0276356	0.0957594	0.0176216	0.0267071	0.0152914	0.0347179	0.0106826	0.00891473	0.0128246	0.0157194	0.0288515	0.00773368	-0.0398031	0.00843608	0.0106648	0.00288978	0.00679745	0.00888177	0.0252208	0.00477328	0.00268697	0.0184479	0.00146628	0.00612372	0.0126004	-0.00655514	0.00824407	-0.0187829	0.00854503	0.0131581	0.00751569	0.0110694	0.035285	0	0.0104982
2013-05-07	-0.0156364	-0.00249377	-0.00607597	-0.0137933	-0.00211566	-0.0085423	0.00768923	-0.00846267	-0.00470958	0.00385853	-0.00682888	-0.0139405	-0.00320875	0	-0.00924189	0.0280461	-0.0165494	-0.0246869	-0.0138073	-0.0150161	-0.0146683	-0.0170391	-0.0187425	-0.0181916	-0.0163174	-0.0115725	-0.00938974	-0.00801022	-0.00507019	-0.0017191	-0.0142139	0.00454485	0.0164019	0.0216683	-0.0141122	0.0244511	0.00146413	0.00745081	-0.00628035	0.00947385	0.0136583	0.0318508	-0.00165583	-0.00875279	0.00249273	-0.00176289	0.0246784	0.00211257	0.014286
2013-05-08	0.0113961	0.00249377	0	-0.00102934	0.0122787	0.0103897	0.00201369	0.00403878	0.00196502	0.00703553	-0.00107124	-0.00440422	0.00083289	0.00359282	0.00446046	0.00145455	-0.0058345	-0.0125758	-0.00297039	0.0118735	-0.0128619	-0.0153445	-0.00906782	-0.0134983	-0.0140822	-0.00711024	-0.00293208	0	0.00870242	0.00822486	0.0277413	0	-0.00648906	-0.0145508	0.00572895	0.00481929	0.00255708	0.0162288	0	0.0114209	0	0.00410808	0.00660691	-0.00612372	-0.00374143	0.00527938	0.00056673	-0.00665459	-0.00711747
2013-05-09	-0.0135474	-0.00249377	-0.00969643	-0.0150457	0	0	-0.00201369	-0.00931369	-0.0126434	-0.00319183	-0.00796302	-0.0108482	-0.0137719	-0.00359282	-0.00894091	0.0440725	0.0142193	-0.0227373	-0.0110302	-0.00131234	0.00202061	-0.00099453	-0.0142007	-0.0145312	-0.00801679	-0.00623756	-0.0287956	-0.0276763	-0.0137984	-0.0153389	-0.0124695	-0.0202082	0.00825152	-0.0133272	-0.0142319	0.00736923	-0.015071	-0.105211	-0.0126803	-0.021241	-0.0272977	-0.0242591	-0.0118289	-0.00962852	-0.00920509	-0.00704538	-0.0295154	-0.0180682	-0.0134542
2013-05-10	0.00893342	0.00498133	0.00969643	0.00755114	0	0.00221239	0.00100735	0.0105221	0.00772358	0	0.0060319	0.00210487	0.0335558	0.00359282	0.00894091	0.0954366	-0.00593835	-0.00791156	0.00590415	0	0	-0.00265693	0.00303299	-0.00766614	0.0111106	0	-0.00336361	0.00659268	-0.00024925	0.00297609	0.0103788	0.0100204	0.00487949	0.0175735	0.00577773	0.0163849	-0.00148258	-0.031455	0.00636024	-0.00451155	0.0258794	0.0109256	0.00522194	0.0140414	0.0298159	0.00704538	0.00349515	0.0226102	0.00721353
2013-05-13	-0.00678211	-0.00248756	-0.00662423	-0.00181747	-0.00594511	-0.0126021	-0.00666736	-0.00443818	-0.0125064	-0.00384369	-0.00107446	-0.0170902	0.0339327	-0.00359282	-0.00446046	0.0163013	0	-0.0271941	-0.0201989	0	-0.0119811	-0.0185729	-0.0123153	-0.016597	-0.022346	-0.0160268	-0.00303695	-0.0177928	-0.0223723	-0.0148997	-0.00833659	-0.00648826	-0.013131	0.0103045	0	-0.00652176	-0.00707243	0.031455	0.0126004	-0.011017	-0.0190365	-0.0252441	0.00848661	0.00171086	-0.00819341	0.0126446	-0.0361164	0.00211257	0.00831222
2013-05-14	-0.0122524	-0.00499377	-0.0066684	-0.00939955	-0.0127075	-0.0131408	-0.0177937	-0.0117959	-0.0187524	-0.0109714	-0.00495744	-0.00327663	0.0105394	-0.00662055	-0.0114129	-0.0303054	-0.0448197	-0.0372471	-0.0167295	0	-0.0183491	-0.0141024	-0.0219562	-0.00632293	-0.0187632	-0.0186213	0.0194116	-0.0331014	-0.0290325	-0.015125	-0.0344232	-0.0161316	-0.0181154	-0.0145508	-0.00852624	-0.0220516	-0.00674665	-0.0263416	0.0213972	-0.0243849	-0.03341	-0.00394089	-0.00848661	0.0121361	-0.0140847	0.0193098	-0.017434	-0.00453241	-0.00622768
2013-05-15	0.00325792	-0.00459963	0.0035962	0.00183462	0	0.00226501	0.00309056	0.00774408	0.00891597	0.00388602	0.0019428	-0.00176879	0.0193301	0.00301477	-0.00453199	0.0377403	0.0036668	-0.00233675	0.0130041	0	0.0062228	0.00843983	0.00312908	0.00632293	0.0089963	0.00487289	-0.013011	0.00815174	-0.00902896	-0.00800805	0.00050955	0.00247763	0.00480963	0.00141743	0.00274851	-0.0123389	0.00674665	0.00491818	-0.00614699	-0.00451468	0.00554018	-0.00627168	0.00495927	0.00936494	0.0287849	-0.0017014	0.00367422	0.00453241	0.007147
2013-05-16	0.0182637	0.00709963	0.012739	0.0281418	0.0106008	0.0063898	0.0299921	0.0169086	0.0243137	0.00322685	0.0160448	0.0139388	0.020358	0.00719859	0.0183491	-0.0351795	0.0220343	0.0230407	0.02691	0	0.0321493	0.0360269	0.0311424	0.0268055	0.0344862	0.0265904	-0.00336361	0.0427424	0.0298062	0.0182813	0.0176728	0.053271	0.00836159	0.0465844	0.00304507	0.0953786	0.0265404	0.0181061	0.00614699	0.0566455	0.0509532	0.0594553	0.0186703	0.0229189	0.0152859	0.0189759	0.0547104	0.0155552	0.0332121
2013-05-17	0.0063672	0.0169181	0.00957427	0.00457202	0.0184578	0.0148757	0.00299013	0.0228897	0.0123277	0.0108941	0.00866355	-0.00500064	-0.00075063	0.00655349	0.00887984	0.00510205	0.011915	0.0172925	0.0101957	-0.0105612	0.0117449	0.0304263	0.0151527	0.00779854	0.0234285	0.0149119	0.00671594	0.0162465	0.0146714	0.0126079	0.0178576	0.0150067	0.0131957	0.0258021	0.0168831	0.00613708	0.0240802	0.00662364	0.00887416	0.0955123	0.034339	0.0388606	0.0264674	0	0.0150557	0.00208638	0.0339466	0.0214367	0.0156546
2013-05-20	0.0133102	0.00733799	0.00600002	0.0090818	0	0.0106482	0.0226321	0.00738585	0.00659045	0.0038168	0.0164845	0.030122	0	0.0106321	0.0111582	0.0435663	0.01071	0.0379684	0.00588453	0.00806296	0.00867001	0.0139302	0.00508276	0.00586144	0.00462055	0.0116913	0.00300752	0.010451	0.0175751	0.0029885	0.00567288	-0.0170944	0.028926	-0.00660941	0.00536674	0.0497285	-0.00927584	0.00329544	-0.00276472	0.018482	-0.0143463	-0.00541681	-0.00338333	-0.00491747	0	-0.00208638	-0.00130609	-0.00436745	0.0104462
2013-05-21	-0.00453357	0.00243408	-0.00600002	-0.00730942	-0.00414938	-0.00219379	-0.0056591	-0.0112952	-0.00561854	0	-0.00664454	-0.00548748	-0.0211401	0	-0.0064092	0.0591189	-0.00702507	0.00288023	-0.00441015	0.0253474	-0.00294725	-0.00873644	-0.00607754	-0.00250784	-0.0039261	-0.0108806	0	-0.00603975	-0.0076198	0.00180268	-0.00258732	0.00521106	0.0478756	0.0109915	0.0112361	0.00258398	0.0223295	0.0192251	0.00276472	-0.0113568	0.0129795	-0.00271945	0.00158031	-0.00848661	0.0404602	0.00208638	0.0237997	0.00233168	-0.0135137
2013-05-22	0.00244371	-0.00977206	0	0.00655575	-0.00208117	0.00438277	-0.00195886	0.00312867	0.0104369	0	0.00187324	0.0140847	0.0305359	0	0.00876016	-0.0615579	0.00229621	-0.00143908	0.00220751	-0.00915486	0.00588583	-0.00349484	0.00607754	-0.0033536	0.0085254	0.00394278	-0.0127604	0.0115755	0.00094	0	0	0.00982682	-0.0229095	0	0.00819917	0.00482704	0.00802937	-0.00956635	0.0120748	0.0402353	0.0130061	0.0248033	0.003378	0.0117676	-0.00340458	0	0.0182464	0.0104258	0.00743335
2013-05-23	-0.0222114	0	-0.0192411	-0.0195413	-0.0122272	-0.0128372	-0.0218046	-0.0209122	-0.0123817	-0.0108523	-0.0203767	-0.0210791	-0.0341581	-0.0106321	-0.0247933	0.00122026	0.00122249	-0.0247046	-0.0124811	-0.040849	-0.0165684	-0.0222053	-0.0152009	-0.0259479	-0.0138618	-0.0228605	0	-0.0376108	-0.0276896	-0.0203639	-0.0257452	-0.00335095	-0.0078169	-0.00834253	-0.0194352	-0.0286571	-0.0264239	-0.0343061	-0.0148395	-0.010732	0.00768496	-0.0220839	-0.0147211	-0.0153251	-0.0179703	0	0.025801	-0.00404158	-0.00436587
2013-05-24	0.00887317	0	0.00966683	-0.00179556	-0.00634699	0.0044199	0.002002	0.00517003	0.00388576	0	0.00486928	0.00491341	-0.00077003	0.00355661	0.00240426	0.0205197	0.0245883	0.0152998	0.00371437	-0.00189087	0.00792397	0.00982252	0.00713082	0.00794081	0.00764778	0.00945245	0	0.00740475	0.00276519	0.00056541	0	-0.00517733	0.012441	-0.00397615	0.0112361	0.00592887	0.00391948	0.00487765	0.012108	0.0160551	-0.0103887	0.0161632	0.00159581	0.0164942	-0.00425286	0.0352207	-0.00559834	0.00202283	-0.0105565
2013-05-27	-0.0042493	-0.00698011	-0.00660404	-0.0074733	0.00212014	-0.0062673	0.00179838	-0.0043729	0.00367754	-0.00385853	0.00883101	-0.00713235	-0.0089538	0.00354401	-0.00481431	-0.104432	0.0228337	0.029209	0.00876672	0.00834684	0.0115744	0.0193602	0.0424661	0.0180071	0.0114772	0.0141141	0.00303695	-0.0102749	-0.0030228	-0.00183876	-0.00424782	-0.00442191	0.022805	-0.00532624	0.0052786	0.0354876	0.00284091	0.0181234	-0.00603568	-0.0123156	-0.00757065	0	0	0.00443046	0.00425286	0.00521775	0.00699304	0.00201875	-0.0198734
2013-05-28	0.022804	0.0143181	0.0161783	0.0267976	0.0143686	0.0165051	0.027372	0.0263432	0.0296939	0.00770222	0.02481	0.0237802	0.0272729	0.00997368	0.0184431	-0.0282467	0.028005	0.029066	0.0384819	0.0256764	0.0294054	0.0468217	0.0294312	0.0234475	0.0387246	0.0298974	0.00336361	0.0515539	0.031199	0.0221912	0.0284514	0.0403631	0.00431966	0.0426894	0.0110531	-0.0137229	0.0248656	0.0080414	0.0298206	0.0598339	0.0430953	0.0495251	0.0216322	0.0175281	0.0213749	0	0.0409614	0.0698184	0.0421743
2013-05-29	-0.00417102	0.00486225	-0.0065409	-0.00809107	-0.00418411	-0.00803511	-0.0101524	-0.00427767	-0.0137855	0	-0.00286299	-0.00048216	-0.010973	-0.00350878	-0.00474899	0.0027248	-0.021183	-0.013037	-0.0120071	-0.0136826	0	-0.00919059	-0.00745229	-0.0101	-0.0153773	-0.00756352	0.0159897	-0.00431225	-0.0118701	-0.00471895	-0.00993701	0.003	0.0596099	-0.0107182	-0.00551125	0.00320822	-0.00798754	0.0951913	0.0200959	0.036453	0.00372579	0.0242859	0.00511396	-0.00849506	-0.00682079	0.0127289	0.0023384	-0.00999063	0.00151237
2013-05-30	-0.00558856	-0.00242817	-0.00303337	-0.00738951	-0.00385087	-0.00441015	-0.0114467	-0.00195046	-0.00840181	-0.00384369	0.00204583	-0.00326068	-0.00218723	-0.00293341	-0.0112841	-0.00682597	-0.00231716	0.0102904	0.00917397	0.0013238	0.013731	0.0289991	0.0112733	0.00845802	-0.00156198	0.00452534	0.00625929	-0.0135204	-0.00652872	-0.00299558	-0.00946458	-0.0112967	0.00270362	0.00258287	-0.0055418	-0.0167963	0.0131626	-0.0343167	-0.0174285	0.00473454	-0.0112193	-0.0608315	0.00155125	-0.00415897	-0.0180323	0.0276767	-0.00183685	-0.0142118	-0.0104168
2013-05-31	-0.00105134	-0.0048741	-0.00660404	-0.00667182	-0.00421793	-0.0062812	-0.00477518	-0.00941553	-0.010215	0	-0.00676717	-0.00704057	0	-0.00353149	-0.00448045	0.0455233	-0.0203596	-0.0220927	-0.0084584	-0.0158681	-0.0194291	-0.0122969	-0.0217298	-0.0226456	-0.0209869	-0.0167273	-0.022249	-0.00723254	-0.00926376	-0.00601821	-0.0138956	-0.0178303	0.0400252	-0.0199746	-0.00822325	-0.00916237	-0.0247356	-0.0307668	-0.0117901	-0.0411876	-0.0317123	-0.0135735	-0.0131507	-0.00930456	-0.00699304	-0.0209798	-0.0388531	0.0120384	-0.020942
2013-06-03	-0.00316067	0.00730226	0.00660404	0.00180064	0.00211119	0.0022214	-0.00760764	-0.00315831	-0.00096909	0.00384369	-0.00805706	-0.00696782	0.0139163	0.00353149	0	-0.0373377	0.00103527	-0.0112321	-0.00853056	-0.00958884	0.00645531	0	-0.00770648	-0.00084087	0.00148123	0	-0.00640056	0.00364644	0.00051335	-0.00718515	0.00050738	0.0117528	0.0409776	0.00175285	0.0111438	0.00098571	0.00387256	0.00158479	0	0.0217007	0.0152175	0.0278325	0.00648554	0.00675442	-0.00429772	0.0255828	0.00190956	0.0100123	0.0239915
2013-06-04	-0.0077684	0.00242229	-0.00966683	-0.00077131	-0.00422685	-0.00667906	-0.00969313	-0.010334	-0.0105264	-0.00384369	-0.0102159	-0.00270237	-0.0015127	-0.00353149	-0.0114644	-0.00955639	-0.0266643	-0.0375034	-0.0238182	-0.0321296	-0.0264637	-0.0344109	-0.0243356	-0.0277203	-0.0222193	-0.0194514	-0.0197959	-0.0305737	-0.0124586	-0.00794951	-0.00698083	0.0116163	-0.0236194	-0.0342942	-0.0111438	0.0230492	-0.0252638	-0.00938675	-0.0146622	-0.0226855	-0.0269318	-0.0148453	-0.0148217	-0.023724	0.017466	0.0626711	-0.00626307	-0.013827	-0.0148995
2013-06-05	-0.0146405	-0.00242229	-0.0066684	-0.0103413	-0.00212014	-0.00410372	-0.0176054	-0.00320128	-0.00945075	0.00384369	-0.00926322	-0.0265486	-0.0287395	0	-0.00701265	-0.0264088	0.00695918	0.0110102	0.00946742	-0.00266611	0.0200084	0.00843279	0.00982958	-0.00890439	0.00313826	0.0109313	0.00344116	-0.0120619	-0.00129997	0.0012107	-0.00321591	-0.00831973	-0.0147675	0.00406964	0.00558743	-0.0090265	0.0014404	-0.00480693	-0.00328767	0.00239016	0.00392004	-0.00647251	0.00653966	0.0304331	0.00268972	-0.0392207	0.00816899	0.00190918	0.00594257
2013-06-06	-0.0126698	-0.0146582	-0.0134717	-0.0191532	-0.00638753	-0.0109003	-0.00996272	-0.0227006	-0.0127416	-0.00770222	-0.0209454	-0.0306532	-0.0135569	-0.00710062	-0.0166759	-0.0199153	0.00120536	-0.0131447	-0.0300886	-0.00070279	-0.00095283	-0.00843279	-0.00885445	-0.0087643	-0.015555	-0.0125609	-0.016976	-0.0223977	-0.0118422	-0.0122455	-0.00602102	-0.0368741	-0.0094233	-0.0108894	0.0162889	-0.0325848	-0.0177895	0.00320719	-0.0121481	-0.0342842	-0.0452167	-0.0263173	-0.0183741	-0.0202639	-0.0146891	-0.0234504	-0.0402668	-0.0304311	-0.0318832
2013-06-07	-0.0113575	0.00490999	-0.00680453	-0.0125285	-0.00213828	-0.00644552	-0.00104351	-0.00740744	-0.0147344	-0.00711287	-0.0106395	-0.017474	-0.00078993	-0.00655349	-0.0264652	0.0185059	-0.0344677	-0.00519096	-0.028012	-0.0534269	-0.0019084	-0.0120521	-0.0199342	-0.0224779	-0.0433594	-0.0482399	-0.0272728	-0.0406686	-0.0216894	-0.0205277	-0.0215142	-0.0290493	-0.0247906	-0.0357596	0.00804602	-0.0546622	-0.0166209	-0.0517484	-0.0275996	-0.0284491	-0.0403019	-0.0254732	-0.0154577	-0.00495342	-0.0196625	-0.0181507	-0.0277745	-0.0124366	-0.0378623
2013-06-13	-0.0234866	-0.00696296	-0.027151	-0.0266392	-0.0147352	-0.017652	-0.0111287	-0.0280647	-0.0476826	-0.00390118	-0.0360039	-0.0352049	-0.0176532	-0.0102134	-0.0397205	-0.0170701	-0.0483772	-0.0593914	-0.0616856	-0.0564432	-0.0616519	-0.0533474	-0.06429	-0.063174	-0.0624727	-0.0656517	-0.0459217	-0.0414067	-0.0352523	-0.04775	-0.038664	-0.0439479	-0.00133958	-0.0292657	0.0265477	-0.0385425	-0.0298642	-0.0545732	-0.034867	-0.0730274	-0.0509233	-0.029335	-0.0190124	-0.0467115	-0.048413	-0.0405622	-0.0714178	-0.032079	-0.0477084
2013-06-14	-0.00226586	0.00451098	0.0102014	0.00686344	0.00433527	-0.00660325	0.00799163	0.00466201	0.00106576	0.00778719	0	0.00178314	-0.00900283	0.00662055	0.00267227	0.0462591	0.00765913	-0.00157922	0.00164864	0.00812758	-0.00203376	0	0.00225061	0.00095854	0.0113349	-0.00091429	0.0145552	0.00649548	0.0100517	-0.00394203	0.00864458	0.0220772	0.0152979	0.00437212	-0.00279096	0.0065886	0.00306514	0.0122115	0	0.0339981	0.00892863	0.0277796	-0.00546514	0.00370966	0.0058188	0.0153044	0.0491218	0.0064403	-0.00172904
2013-06-17	-0.00227101	-0.00945536	0.0200959	-0.00301411	-0.0130626	-0.00234101	-0.00482941	-0.00678832	-0.0102785	-0.0149791	-0.00113212	-0.00908597	-0.00908462	0.00717277	0.00228484	0.0415888	-0.0191762	-0.0197745	-0.0130572	-0.0111138	-0.0122902	-0.0268173	-0.0142508	-0.015448	-0.0325221	-0.0196288	-0.00371196	0.0495153	0.0193319	0.00131574	0.0074166	-0.0257573	-0.0152979	-0.02255	-0.00785638	-0.0187816	-0.0130922	0.0103247	0.00295247	-0.0183578	-0.0192961	0	0	-0.00992318	-0.0171373	0.0236978	-0.0419831	-0.0105604	-0.0273166
2013-06-18	0.0071739	0.00945536	0.00365822	0.00710968	0.00437318	-0.00195503	0.00399118	0.00805601	0.00622253	0.00719192	0.00677356	0.018769	0.0082727	-0.00597373	0.00757866	0.0259418	0.0128249	0.0119293	0.0065499	0.00893213	0	0.0130515	0.0109393	0.00775386	0.0185632	0.00893848	0.095682	0.00263723	0.0158403	0.00061857	-0.00223464	0.0143604	0.0225324	0.0103577	0.0310618	0.00666916	0.00154919	0.0169174	0	0.0630529	0.025499	0.0239938	-0.00358038	-0.00174673	0.0104845	0.0181788	0.0359018	0.0128921	0.00532118
2013-06-19	-0.0109704	-0.00245801	-0.0168336	-0.0139939	-0.0106015	-0.00904272	-0.0203311	-0.0170362	-0.0220597	-0.00719192	-0.0200007	-0.0255684	-0.0181493	-0.0108435	-0.0175176	-0.0141846	0.00114295	-0.0436838	-0.00165941	-0.00893213	-0.0290663	-0.0186162	-0.0198318	-0.00775386	-0.0096364	-0.00626016	-0.0197959	-0.00876584	-0.0120588	-0.0114278	-0.00751097	-0.0154954	-0.00131148	-0.0163249	-0.012641	-0.0254314	-0.00582187	-0.0204053	-0.0124594	-0.00851069	0	-0.0156229	-0.0178533	-0.0184	-0.0168283	-0.00345556	-0.00343709	0.0210291	0.0355008
2013-06-20	-0.037594	-0.0215597	-0.0209067	-0.0452182	-0.0200452	-0.0300684	-0.0484372	-0.0287602	-0.0292899	-0.0265973	-0.0544882	-0.0383189	-0.0435928	-0.0226656	-0.0419752	-0.0727104	-0.0360534	-0.036241	-0.0308852	-0.0396553	-0.0236164	-0.0209444	-0.0373656	-0.0261227	-0.0341349	-0.0299834	-0.0512751	0.00835262	-0.0362353	-0.0191023	-0.0185924	-0.0264687	-0.0254188	-0.017103	-0.0560203	-0.0183491	-0.0268261	-0.0422862	-0.0266198	-0.00375573	-0.0286758	-0.0335929	-0.0366923	-0.012801	-0.0192767	-0.038421	-0.0259654	-0.040727	-0.0423475
2013-06-21	-0.00356083	-0.0101096	0.00701757	-0.00405563	-0.0389958	-0.0114614	0.0171439	0.0170944	0.00112524	-0.0115216	-0.0166222	-0.0116416	0.0207654	-0.00746272	0.00280056	0.0316178	0.0065762	-0.0618836	0.0259947	-0.00163908	0.0108039	-0.0116974	-0.00450578	0	0.00274123	0.0209885	-0.020899	0.0840406	0.0199273	0.0170674	0.016881	-0.00731532	-0.0202268	-0.00610689	-0.0302874	0.0202413	-0.0028028	-0.027156	-0.00368551	-0.0083126	0.0182417	0.00286944	-0.0076046	-0.00206345	0.00775532	0.0318611	-0.00294898	0	0.0221448
2013-06-24	-0.0856071	-0.0300839	-0.0598517	-0.086985	-0.0296758	-0.0510983	-0.10487	-0.0576954	-0.103712	-0.03609	-0.0964447	-0.105165	-0.0689324	-0.0310643	-0.0516508	0.0332699	-0.092189	-0.0748299	-0.0771697	-0.0793458	-0.0664172	-0.104589	-0.0721125	-0.0528057	-0.0659082	-0.0908377	-0.0666403	-0.0331762	-0.0729546	-0.0564029	-0.0606635	-0.067735	-0.0525231	-0.105985	-0.0885199	-0.0819033	-0.106074	-0.104944	-0.106387	-0.0710656	-0.0878841	-0.105325	-0.0703569	-0.00829665	-0.0679205	-0.0680807	-0.104945	-0.100818	-0.0999001
2013-06-25	0.0188201	0.0151551	0.00682985	0	0.00760156	0.00776871	-0.00812312	0	0	0.0119425	0.0367747	0.00292255	-0.00090703	0.0121601	-0.00548409	-0.00524936	-0.0144796	-0.0432336	-0.0125859	-0.0239027	-0.0230002	0.0140098	-0.0239459	-0.0315534	-0.0147278	-0.00903582	-0.035063	0.0444176	0.00345754	-0.0158747	-0.0247919	0.00282442	0.0362513	-0.0299562	-0.0152675	-0.014466	-0.0271142	-0.0461833	-0.00342818	0.00989064	-0.0214268	-0.0575122	-0.0285219	-0.0306659	-0.0143421	-0.0179808	0.00152955	0.0430658	-0.0149629
2013-06-26	-0.00382085	0.0051436	-0.0142819	-0.0127472	0.00477138	-0.017784	-0.0166982	-0.0171818	-0.0110387	0.00418119	-0.00393237	-0.00146021	-0.0241418	0.00380953	-0.0170653	0.0953102	0.00577982	0.0162772	0.00273473	0.00090901	-0.0070755	-0.0183301	-0.00389136	-0.00763571	0.002075	-0.00090809	0.00409333	-0.0185353	-0.00286818	-0.0235185	-0.0280352	0.0347995	-0.00753266	0.00757359	0.00600202	-0.00417189	0.00183066	0.0296159	-0.0117445	0.0253299	0.0457389	0.0240619	-0.012721	0.00961803	0.00511272	0.0405182	0.0125842	0.0315816	-0.00391609
2013-06-27	0.0222933	0.018217	0.0142819	0.00925785	0.0173028	0.00262238	0.00726183	0.0181021	0.00728921	0.0158679	0.0140847	0.0157864	0.0241418	0.0262679	0.0196001	0.0681951	-0.0369255	0.00101563	-0.0237202	-0.0298805	-0.0324743	-0.0208134	-0.00375	-0.0157266	-0.00504677	-0.0151696	-0.023978	-0.0229895	-0.00376315	0.00068954	0.00191688	-0.00394239	0.0177767	0.00347625	-0.0218459	-0.0258325	0.0100092	-0.0211569	0.0909416	0.0488126	0.028369	0.0109132	0.0291582	-0.00479745	-0.0125964	0.0052536	0.007732	0.0145237	0.0169519
2013-06-28	0.0383564	0.0539346	0.0460042	0.0404788	0.0170085	0.017309	0.0429754	0.0254328	0.0325232	0.0230051	0.0495176	0.0442363	0.0603653	0.0225826	0.0384902	0.0948022	0.0326405	0.0289037	0.0209854	0.0220359	0.0289177	0.0391434	0.035372	0.0222751	0.0293276	0.0290892	0	0.0262378	0.0106623	0.019201	0.0273896	0.0678375	0.0161073	0.0380188	0.00946913	-0.00214731	0.0303189	0.0147928	-0.0172804	0.0331522	0.0648852	0.0306401	0.0261809	0.0201012	0.0291485	0.0352442	0.0874214	0.00926902	0.0423529
2013-07-01	-0.0100584	0.00238379	0.00701757	-0.0110464	0.0357652	-0.00473017	0.00238721	-0.0117277	-0.00607905	0.0126289	-0.0133997	-0.0109156	-0.0190975	0.00361446	-0.00243903	0.0677726	0.00725517	-0.00395257	0.00273473	-0.00440529	-0.00954661	0.00205894	-0.00136085	0.00785593	0.002886	0.0048519	0.0960706	-0.0109815	-0.00748847	-0.00661468	-0.0190677	0.0140967	-0.00289387	0.00166899	0.0638862	0.00214731	0	0.0105843	-0.0288167	0.0143887	0	0.00245313	-0.00404586	0.043552	-0.00136893	-0.0031177	0.0161404	-0.0165045	-0.00343961
2013-07-02	-0.014254	-0.00238379	-0.0135393	-0.00432901	0.00920308	-0.00518584	-0.0129591	-0.00500342	-0.00587086	0.00395518	-0.00250125	-0.0228278	-0.0150398	-0.00724204	-0.00285307	-0.0133845	0.0313837	0.00098961	0.00181901	0.00696611	-0.00240096	0.0106132	0.00256895	-0.00459771	-0.00389808	0.00101846	0.0325323	-0.00120619	-0.00228706	0.00153035	-0.00129573	-0.0118278	0.00577938	0.00885451	0.0377988	0.0216431	-0.00660941	0.00608798	-0.00399468	0.00484538	0	-0.0180121	0.0490475	0.0181349	0.00727938	-0.0082305	-0.0112513	0	0.00528682
2013-07-03	-0.0232376	-0.0200891	-0.028763	-0.0228814	0	-0.00739295	-0.00484262	-0.0119267	-0.0193219	-0.0125788	-0.0136159	-0.0132136	0.0124241	-0.0146433	-0.0218701	0.0953977	0	-0.0158408	-0.0310308	-0.0193679	-0.0265513	-0.0223804	-0.0150539	-0.0175011	-0.0223808	-0.0218686	0.0175059	-0.0590629	-0.0120376	-0.0103327	-0.00763561	-0.0299045	-0.0308087	-0.0256711	0	-0.0229309	-0.0205456	0.0504034	-0.0215787	0.0032645	-0.0312457	-0.0143578	-0.0116476	-0.0272007	-0.0132331	-0.0154673	-0.0357465	-0.0266764	0
2013-07-04	0.00502514	-0.00774092	0.00726869	0.00789519	0.00438758	0.017309	0.00484262	0.00964416	0.0109454	0	0.0098523	0.0121059	-0.00977574	-0.00431168	0.0025	-0.0465617	0.00412298	0.012869	0.0118799	0.00982308	0.00737829	0.0233974	0.0174657	0.00769446	-0.00088797	0.00906272	-0.0211919	-0.00611309	0.00648264	0.00222927	0.00642475	0.0253616	0.0250294	0.0322609	0.0443063	0.00684934	0.00674615	-0.00199203	0.0433546	0.0308361	0.0471497	0.0306183	0.00958681	0.0128191	0.0173046	0.00359067	0.0386684	0.00248293	0.0159543
2013-07-05	0	0.010173	-0.00726869	0	0.0227241	0	0.001207	-0.00366301	0.00123625	0.00465272	-0.0012577	0.0185103	0.00264134	-0.00371058	0.00290879	-0.0663122	-0.0070012	0	0.0369381	0.0191804	0.00220291	-0.00101704	-0.00120518	0	0.0136757	0.00295991	-0.00704098	0.00262447	0.00813674	0.00145492	0.0140079	0.00595831	0.0101765	0.0184387	-0.0164227	0.00425714	0.0120295	-0.00399601	-0.00720606	0.0269755	0.0240163	0.0405414	-0.00180669	-0.0219678	0.0143436	0.00832842	0.0485956	0.014464	0.0177451
2013-07-08	-0.0292456	0	-0.00337268	-0.0184132	-0.0132833	-0.00991601	-0.0118919	-0.0297974	-0.028065	0.00397089	-0.0249758	-0.0229534	-0.021457	-0.0112151	-0.0192717	0.0617187	-0.0460826	-0.0219544	-0.0286364	-0.048754	-0.0333116	-0.0169322	-0.0352852	-0.0291647	-0.00395113	-0.0251135	-0.0744799	-0.0427876	-0.0157413	-0.0414707	-0.0243598	-0.0217338	-0.0531957	-0.0277871	-0.00266469	-0.0518748	-0.0415973	-0.0780427	-0.0361485	-0.00254436	-0.00563617	-0.0214403	-0.0430202	-0.0532166	-0.0325673	-0.0678087	-0.00725247	-0.0291403	0.00508519
2013-07-09	0.00685815	0	0	0.00702429	0.00216607	0.00776871	0.00121996	0.00659447	0.00228455	0	0.00128949	0.00444304	0.011611	0.0112151	0	0.095645	-0.0194292	0.00202612	0	0	0.00252462	0.00206772	0.00249532	-0.00820721	-0.00293686	0.00302612	0.00399841	-0.00548624	-0.00683365	0.00151427	-0.0019256	-0.0332139	-0.00750271	-0.0122292	0.0135455	-0.00223964	-0.0176996	0.0336273	0.0142134	-0.053144	-0.0447373	-0.0191011	-0.0122102	0.00777797	0.0082418	-0.00721106	-0.0330138	-0.00251969	-0.0280332
2013-07-10	0.0315351	-0.00487014	0.0178576	0.0263752	-0.00469909	0.00728211	0.0233774	0.0121327	0.0280018	0.00789478	0.0236863	0.0345452	0.0142329	0.00371058	0.022172	0.0337342	0.0442092	0.0433511	0.0469896	0.0478489	0.0368808	0.0610953	0.0438827	0.0340815	0.0421858	0.0329508	0.0228807	0.0438959	0.0176269	0.0227912	0.0331741	0.0489894	0.0240933	0.0517686	0.0136531	0.0356788	0.0300879	0.0365769	0.0330499	0.033647	0.0586653	0.0482557	0.0359288	0.0201012	0.0309789	0.0322541	0.0635253	0.03166	0.0383777
2013-07-11	0.0943314	0.012533	0.0480524	0.0714483	0.0292774	0.0454719	0.0942702	0.0650892	0.0775362	0.0233171	0.0885833	0.095755	0.0708421	0.026197	0.0535663	0.00080873	0.0653548	0.0936741	0.0719537	0.0956065	0.0701425	0.0939402	0.0742464	0.0697433	0.0930904	0.07633	0.0219874	0.0677498	0.0538295	0.062639	0.0591528	0.0442538	0.0350853	0.0298217	0.00259329	0.0214049	0.045898	0.0389801	0.028207	0.047787	0.0487508	0.0218118	0.0420327	0.0289052	0.0419884	0.0187837	0.0670358	0.0333514	0.0420261
2013-07-12	-0.0474352	-0.00523667	-0.0305081	-0.0352356	-0.00883554	-0.0277049	-0.0366487	-0.0349361	-0.0338779	-0.0233171	-0.0425897	-0.0323452	-0.0446742	-0.0145369	-0.0238106	-0.00405023	-0.0384832	-0.0494424	-0.0400407	-0.0191083	-0.0343391	-0.0344163	-0.0206971	-0.0413131	-0.0489636	-0.0435689	-0.0219874	-0.0452414	-0.0344726	-0.0344174	-0.0276187	0.0271267	-0.0144696	-0.0134927	0.0159866	0.00126984	-0.0135937	-0.0134807	-0.0353848	-0.0262808	-0.0348105	0.00975935	-0.0266136	-0.0223804	-0.0110828	0.00524512	-0.0342694	-0.0260455	-0.0300499
2013-07-15	0.00629923	-0.00485831	0.00704038	0.0174793	-0.0110656	0.0178687	0.00560602	0.0156288	0.015457	0.00392414	0.00813986	0.0187719	0.00267673	0.00365408	0.0416891	-0.00651468	0.0412375	0.0720307	0.0769689	0.0370504	0.0388599	0.0390491	0.04652	0.0423371	0.0395423	0.0390835	0	0.017014	0.00651421	0.00800308	-0.00057502	0.00660243	0.0258963	0.0067691	0	0.0117747	0.0101033	0.0115382	0	0.00227227	0	-0.00097166	-0.00389763	0.0149757	0.0165785	0.0120001	0.014609	0.0120592	0.00321902
2013-07-16	0.0097638	0.0024321	0.00323276	0.00614846	0.00644009	0	0.0031257	0.00926137	0	0.0039088	-0.00238721	0.00098571	-0.00182426	0	0	-0.0425596	0.00394613	0.00849525	0.00470497	0	0.00112701	0.00723687	0.00107846	0.00510466	0.00259	0.00094596	0.00738298	-0.00892129	-0.00651421	-0.00218396	0.0133047	-0.0121823	-0.00133757	0.00155561	-0.0185799	0.0103973	-0.00306413	0.0135189	0.0143045	-0.00320942	-0.00982005	-0.0259329	-0.0096796	0	-0.00974378	0.0216331	-0.0265936	0.0020955	-0.00993797
2013-07-17	-0.00858709	0	-0.0206529	-0.0158874	-0.0201736	-0.00993386	-0.0164067	0.00438021	-0.0142776	0.00389358	-0.0105719	-0.0167475	-0.0199171	-0.00365408	-0.0233838	0.0152287	-0.0242646	-0.0380694	-0.0375636	-0.0273675	-0.0250926	-0.0230988	-0.0325922	-0.0229185	-0.0305979	-0.0306018	-0.0187579	-0.0132539	-0.018173	-0.0161061	0.00299559	-0.0112541	0	0.0133816	-0.0245339	-0.0213263	0	-0.034742	-0.00712669	-0.00942007	-0.0153307	0	0.00393546	0.0074046	-0.0115608	-0.0216331	-0.00319659	0.00952388	0.0285523
2013-07-18	-0.0134177	-0.00487014	-0.0216495	-0.0119333	-0.00693813	-0.0104538	-0.0348162	-0.0212022	-0.0238561	-0.00780238	-0.0299115	-0.0413469	-0.0194351	-0.00734847	-0.0107038	0.0108561	-0.0166287	-0.0187368	-0.0213451	-0.0184445	-0.0113836	-0.0295007	-0.0208165	-0.0181369	-0.0196613	-0.0276766	-0.0191165	-0.0363676	-0.0250846	-0.0179346	-0.00966662	0.00215343	0.00133757	-0.0196186	-0.00266469	-0.0149034	-0.022164	-0.00198807	-0.0111149	-0.0317313	-0.0298783	-0.0123809	-0.0235804	-0.0231611	-0.0112604	-0.0136111	-0.0347483	-0.0140196	-0.00852936
2013-07-19	-0.0152125	0.00487014	-0.021555	-0.0154245	0.00438758	-0.0178122	-0.0372892	-0.0225743	-0.0269162	0	-0.0211275	-0.0336753	-0.0235727	-0.00802226	-0.0197229	0.0813197	-0.0341107	-0.0329307	-0.0424829	-0.0379421	-0.0308447	-0.028263	-0.0367678	-0.0359158	-0.0303765	-0.0224244	-0.00402901	-0.0184778	-0.00417918	-0.0197696	-0.0103381	-0.0604062	-0.0421456	-0.061831	-0.0224863	-0.00429923	-0.0277228	-0.0692061	-0.0361485	-0.0300348	-0.0518708	-0.0405414	-0.0260743	-0.0250442	-0.0282704	-0.0052536	-0.0797051	-0.0339119	-0.0762564
2013-07-22	-0.0162671	-0.00487014	-0.00748205	0	-0.00219138	-0.0133536	0.00121699	0.00773258	-0.00124085	0	-0.00996304	-0.00743268	-0.00650282	0.00371058	-0.0168071	0.020463	0.0172008	0.0129127	0.0188685	0.0224221	0.00720291	0.0206338	0.0191317	0.010938	0.0180611	0.0195388	0.00402901	0.015369	0	0.00310105	0.0155486	-0.00947058	0.0249561	0.0126758	0.0195172	0	0.0141846	0.0167076	0.0108476	0.0142798	0.00135839	-0.0162605	0.00411919	0.0124687	0.00179051	0.0104797	-0.0122405	0.00495971	-0.00343961
2013-07-23	0.0190869	0	0.0149085	0.0273578	-0.00219619	0.0159177	0.0256948	0.0224024	0.0257399	0.0039088	0.0235962	0.0358735	0.019255	0.00799266	0.0281249	-0.0143561	0.0335386	0.0405305	0.0318781	0.0362878	0.0384843	0.0556294	0.0419265	0.0305326	0.0417963	0.0510671	0.0151639	0.0203726	0.0125607	0.0204026	0.0284979	0.032064	0.0171895	0.0270141	0.0138789	0.0170871	0.0321887	0.0287358	0.032507	0.0392043	0.034467	0.0308797	0.0299658	0.0200972	0.0208018	0.0135406	0.0372542	0.0241344	0.0372003
2013-07-24	-0.0215499	-0.00285191	-0.0183808	-0.0264439	-0.00477503	-0.0159177	-0.0198737	-0.0174306	-0.0146273	-0.0039088	-0.0171982	-0.0262833	-0.0145687	0	-0.0194811	0	-0.0111142	-0.0141945	-0.0140891	-0.0111677	-0.00808972	-0.0195063	-0.010318	0.0201077	-0.0143639	-0.00646786	0.0265744	-0.0208477	-0.0252041	-0.0166059	-0.0303673	-0.020311	0.0335172	-0.0182899	-0.00558743	0.00126984	-0.0204452	-0.02455	0	-0.0311552	-0.00723926	-0.0301671	-0.0139263	-0.0124807	-0.0052701	0.0199733	-0.0336266	-0.0191991	-0.0175172
2013-07-25	0.00410173	-0.00245098	0	-0.0122551	-0.00924734	0	-0.00825648	-0.00497176	-0.00245882	-0.00392414	0.00229329	-0.00107817	-0.00651468	0.00366749	-0.00287298	-0.062815	0	0.00259585	0.00166788	0.0276073	-0.00116104	0.0121254	0	-0.0106564	-0.00996239	-0.00276758	-0.00774297	0.00221507	-0.0085186	0.00606249	0.0152588	-0.00715004	-0.025032	-0.0142157	-0.0363349	0.00632513	0.00849547	0.0163649	0.0181117	-0.0104624	-0.0135212	0.00355493	-0.0100285	-0.00366973	-0.00485545	-0.014844	-0.0109224	-0.00493524	-0.0162435
2013-07-26	0	0	-0.00756477	-0.0108478	0.00222717	-0.00783635	0	-0.00136024	-0.0111401	-0.0118657	-0.00612716	-0.00432433	-0.00826939	-0.00734847	-0.0115752	0.0404978	-0.0182604	-0.0161837	-0.0160642	-0.0204257	-0.0149815	-0.0111186	-0.0104256	-0.0203254	-0.00094755	-0.00932154	0.00387898	-0.00942155	-0.00272575	-0.00606249	0.00367883	-0.0182482	-0.0328395	-0.0105177	-0.0172737	0	0.00709852	-0.00411777	0.0271911	-0.00213417	-0.00447328	0.00070947	-0.00601095	0.00104987	0.0188478	0.014844	-0.0224174	-0.00963189	-0.00715709
2013-07-29	-0.0303368	-0.00492006	-0.0224463	-0.0410298	-0.0187131	-0.0189726	-0.0302003	-0.0206287	-0.0175796	-0.0167172	-0.0293642	-0.022698	-0.0236058	-0.015485	-0.0201603	-0.102339	-0.0271029	-0.0501845	-0.0257304	-0.0314427	-0.0335763	-0.0509167	-0.0414949	-0.0273027	-0.0448704	-0.0286227	-0.0227105	-0.0278792	-0.0161161	-0.0168863	-0.0244851	-0.0335891	-0.0509239	-0.0374193	0.00279634	0	-0.0309789	0.0340735	-0.0485718	-0.0337493	-0.0432908	-0.03537	-0.0185318	-0.0193358	0.0189253	0.00309718	-0.0375084	-0.0224161	-0.0368506
2013-07-30	0.0125788	0.00492006	0.0112861	0.0145047	0.0164859	0.013714	0.0144713	0.00784318	0.0163341	0.00403769	0.0128392	0.00442339	0.0179221	0.015485	0.0172454	-0.00431966	0.0200319	0.0282597	0.0163726	0.0227514	0.0193243	0.0272718	0.0214685	0.0208821	0.0246235	0.0200725	-0.0151639	0.0233486	0.00158378	0.0107868	0.019042	0.00632818	0.0107509	0.0143392	0.00587782	0	0.00681666	-0.00399601	0.00717784	0.0133169	0.0295224	0.010961	0.0163371	0.00293764	0.00764011	-0.0163683	0.0375084	0.00477784	0.00550511
2013-07-31	0.0095377	-0.00492006	0.00353774	0.0108212	0.00222717	0.00525856	0.00123778	0	0.00248942	0	0.00260011	-0.0120522	-0.00745081	0	-0.00292337	-0.0218827	-0.00712137	0.0147039	0.0135826	-0.0121603	0.00238949	0.00764102	0.0130627	-0.00538214	0.0211945	0.00757672	0	0.001388	-0.00158378	0.0160088	-0.00676494	0.0249197	-0.00769303	0.0247482	0.00859956	0	0.0170637	-0.00381106	0	0.0249798	0.0361566	0.00435099	0.0101108	0.00955421	0.0012677	0.00821762	0.053454	0.0126304	0.0294815
2013-08-01	0.0147483	0.00492006	0.0186594	0.0125827	0.00702017	0.0186193	0.0215378	0.0150516	0.0172546	0.0126795	0.0164825	0.0228699	0.0251876	0.0110026	0.0174134	0.0733492	0.0283643	0.0323386	0.0275471	0.029633	0.0280051	0.0626408	0.0322744	0.0331727	0.0357489	0.0296274	0.0191165	0.0342429	0.0179081	0.0126595	0.0176216	0.0243138	0.0300748	0.0208914	0.0169804	0	0.0267971	0.0157515	0.0103494	0.0334619	0.0346831	0.0186385	0.0239098	0.0152034	0.00589475	0.0116235	0.0121499	0.0171104	0.0197922
2013-08-02	0.00162536	0	0	0.0031211	0.002574	-0.00300752	-0.0046111	-0.00226603	-0.00367242	-0.00865806	-0.00127796	-0.00437569	-0.00561542	-0.00365408	-0.00866878	-0.00247015	-0.00428419	-0.0133309	-0.0115501	-0.00794969	-0.00558531	-0.012672	-0.00692811	-0.00104466	-0.00970754	-0.00284057	0.040964	-0.0176305	-0.0104074	-0.00821911	0.00237907	0.018978	-0.0133335	0.0289565	-0.00270962	0	0.0133479	-0.0177632	-0.00322269	0.0132128	0.0211593	0.059956	0.0058232	0	0.0265136	0.00307693	0.00698761	0.00492309	0.019408
2013-08-05	0.00364742	0.00245098	0.00748205	0.0200531	0.00913916	0.00814232	0.00944203	0.00858374	0.0085481	0.00400535	0.00992501	0.0161569	0.00366013	0.00365408	0.00578753	0.00329218	0.0126213	0.0159956	0.0213451	0.0133787	0.0113703	0.0196903	0.011337	0.0127225	0.0132262	0.0127195	-0.0148772	0.0207189	0.0204764	0.0171401	0.00953852	0.0312137	0.0237358	-0.00476822	0.00840593	0.0314465	0.00469384	0.00981873	0	0.0238011	0.0137933	0.00832644	0.00395101	0.00570689	-0.00286592	0.0114549	0.0130671	0	0.00358148
2013-08-06	-0.00364742	-0.00490799	-0.0034463	0.00152602	-0.00474194	-0.0025641	-0.00120555	-0.00090009	0.00606136	0	-0.00380566	-0.00432433	-0.00825422	0	-0.00288958	0.00818335	0	0.00432731	0.0072838	0.00392992	0.00460406	0.0017998	0.01121	0.00206186	0.0157463	0.00815855	0.0220457	-0.00262447	0.00030821	-0.00222279	-0.0137454	0.0225877	0.0203165	-0.00692782	0.024802	-0.00735899	-0.00812144	0.00794443	0.0102763	-0.00609677	-0.0137933	0.0232759	0	0.00387247	-0.00287416	0.0210376	-0.0200547	0.00245248	-0.0105251
2013-08-07	-0.00406835	-0.00246306	-0.00750798	0.00456413	-0.00697123	0	0.00577341	-0.00270514	-0.00363241	-0.0080268	-0.00254518	-0.00092908	-0.00369053	-0.00732157	0	-0.0735439	-0.00833708	-0.00788181	-0.0138031	-0.0110099	-0.00922941	-0.0178224	-0.0088756	0.00308484	-0.0165272	-0.00453727	-0.0255106	-0.0158931	-0.00641499	-0.00885456	-0.0188692	-0.00106411	-0.0144696	0.0232569	-0.00292056	0.016684	0.0034276	-0.0019802	-0.00705357	0.010053	0.00825769	0	0.0096796	0	0.00369383	-0.0146043	0.0338951	0.002141	0.0140938
2013-08-08	-0.00408497	0.00246306	-0.00348432	0.00906625	-0.00221157	0.0025641	-0.00577341	0	0	0	-0.00229621	-0.00652784	0.00276917	-0.00368099	-0.00289795	0.00087681	0	-0.00446097	-0.00573948	-0.011801	-0.00557882	-0.0145339	-0.0113105	-0.0136971	-0.0124453	-0.0101964	0.00346487	-0.00398679	0.00371489	0	-0.00243467	-0.0158286	-0.0235958	-0.0179235	0.0216991	0.0321648	0.00639525	0.0019802	0	-0.0265402	-0.0180484	0	-0.00757876	0.00462726	-0.00740135	0.00489183	0.00469617	0.00487657	-0.00178276
2013-08-09	0.00530722	0.002457	0.00348432	0.00300391	0	0	-0.00823648	0.00135349	-0.00608348	0.00402145	0.00229621	0.00326925	-0.00567846	0	0.00289795	-0.0239479	0.0137982	0.00267897	0.00655673	0.00233801	0.0020957	0.0172222	0.00787569	0.0157484	0.024609	0.0148497	-0.00732887	-0.00627457	0.00331624	-0.00077744	-0.0018706	0.00915215	-0.01201	0.00159447	-0.00545273	0.0166638	0	0.00197629	0.00385357	0.0392259	-0.0141248	0	-0.00210084	-0.00102643	0	-0.0243173	0.00802617	0.00968238	0.00178276
2013-08-12	0.0277071	0.010173	0.0325093	0.0278042	0.0113742	0.0257019	0.054208	0.0231739	0.0336005	0.0126289	0.0367771	0.06046	0.0332127	0.0110026	0.022482	-0.0099234	0.0495261	0.0391559	0.0385607	0.03829	0.0331724	0.0413373	0.0311636	0.0327568	0.0307756	0.0388144	0.0222061	0.0400219	0.0441303	0.0352343	0.0363706	0.0209473	0.0297589	0.0298217	0.00802527	0.00383583	0.0272496	0.0230299	0.0140041	0.0189231	0.043214	0	0.0308035	0.0210855	0.0208298	0.0114724	0.0498608	0.011675	0.0273577
2013-08-13	0.00513531	0	0	0.00726642	0	0.00249273	0.0178128	0	0.00117938	0	0.0131773	0.0435162	0.00892749	-0.00365408	0.00845246	0.0170791	-0.00519656	-0.00602095	-0.00157325	-0.00611918	0.0022477	-0.00082466	-0.00213675	-0.00297915	-0.00424948	0.00267589	0	0.00086354	0.00923963	0.00283239	0.00828648	-0.00210139	0.00738898	0.0082136	-0.0051517	-0.00768643	0	0.0170258	0.00315557	0.0234415	0.00951135	0.0135181	0	0	-0.00405023	0.00946081	0	0.00711747	0.00148441
2013-08-14	-0.0035524	-0.0024321	-0.00337268	-0.0058089	-0.00219138	-0.00540879	-0.00340098	-0.00574333	0.001178	0	-0.0131773	-0.00872262	0	0.00365408	0	0.0613583	-0.00134544	-0.00779487	-0.0143716	-0.0131699	-0.0022477	-0.0165327	-0.0144081	-0.0122578	-0.0170534	-0.0089476	-0.00760171	-0.00127016	0.0013859	0.00149626	0.0123024	-0.00898051	-0.0103253	-0.00358515	-0.0109638	-0.0218417	0.00123993	-0.020892	0.00690741	-0.0202586	-0.00666871	-0.00480693	-0.00383093	0.0500104	0.00283688	-0.014416	0	0.0114589	0.0117967
2013-08-15	-0.0119333	0.0024321	-0.0107558	-0.0146716	-0.00439722	-0.00501883	-0.0144118	-0.0111384	-0.0214192	-0.00397089	-0.010867	-0.0166706	-0.00982464	-0.00365408	-0.00845246	-0.00251784	-0.017315	-0.0182311	-0.0250695	-0.0158367	-0.00904165	-0.0194798	-0.0248554	-0.0154727	-0.0164422	-0.00710302	-0.0146044	-0.00996304	-0.00658186	-0.00867612	-0.00640311	-0.0247125	-0.0298477	-0.0212609	-0.00261438	-0.00118367	-0.0187623	-0.02114	-0.020867	-0.0165335	-0.0262957	-0.0460153	-0.00951286	-0.0185839	-0.0187914	0	0	0	-0.0167533
2013-08-16	0	0	0.00340909	0.0102927	0.0065886	0.00251256	0.0144118	0.0146767	0.0166989	0.00792607	0.010867	0.0146904	-0.00462666	0.00729487	0.00845246	-0.0624119	-0.00670048	0.0647599	-0.00328104	0.00712454	0.00678889	0.00352169	-0.00111297	0.00102197	-0.00090703	-0.0126389	-0.0187579	0.00128287	-0.00751219	-0.00360935	-0.00535445	-0.00463405	-0.00769303	-0.010008	0.0215805	-0.0199369	-0.00168492	-0.0317551	-0.0141572	0.0122023	-0.00417189	-0.0193587	-0.0056995	0.00461782	0.00411523	-0.0130771	0	0.0162275	-0.00673067
2013-08-19	0.01824	-0.00487014	0	0.0116348	-0.0065886	0.0104016	0.0391945	0.00352579	0.00824601	0	0.0168071	0.0336892	0.0117814	0	0.0107635	0.0124446	-0.0272601	0	-0.0250624	-0.0279586	-0.015913	-0.0206659	-0.0230931	-0.0229895	-0.0328114	-0.0118727	0.00746712	-0.00653412	0.00435216	0.00285499	0.00944791	0.00924673	0.0181532	0.0152354	0	0.00482122	0.0158933	0.0160036	0	0.0024227	-0.0314251	-0.0110346	0.00750618	0.0378301	0.0110273	0.0130771	0	0.0355769	0.00324635
2013-08-20	0.0140463	-0.00285191	-0.00340909	0.00288767	-0.00959417	-0.00248653	-0.00218627	-0.00706405	-0.00706384	0.0039396	0.00698041	0.0169668	-0.00805271	-0.0146433	-0.00796183	0.0131639	0	-0.105217	-0.0169928	-0.0138476	-0.00920817	-0.033283	-0.0165174	-0.00523973	-0.0182499	-0.0222779	-0.0114197	-0.00923052	-0.00991206	-0.0124026	-0.026081	-0.00679074	-0.00141193	-0.0120641	-0.0160692	0.00120168	-0.0112666	-0.0160036	-0.0176533	0.0119004	-0.0429723	-0.0143184	-0.0114109	-0.0126881	0.00081202	-0.00152964	-0.0929783	0.00221668	-0.025759
2013-08-21	-0.0112996	0	-0.00742648	-0.0116011	0	-0.00791506	-0.00945582	-0.00488564	-0.00592489	-0.00789478	-0.00698041	-0.0140962	-0.00915368	-0.00431168	-0.00561124	-0.0140476	0.00829148	-0.0604966	0.00171233	0.0089118	0.00806177	0.0083973	0.0129498	0.0114914	0.009099	0.007442	0.00749658	0.0157646	0.00148566	-0.00067941	0.00244953	-0.00354949	-0.00300699	-0.00158437	-0.00551125	0.00598685	0.00794153	0.0160036	0.00722974	-0.0378323	-0.00609827	-0.0130998	0.0018241	-0.006167	-0.00447428	0	-0.0227729	0.0151081	0.00178914
2013-08-22	-0.005501	-0.00245098	-0.00748205	0.00291291	-0.00222717	-0.00755671	0.00308846	-0.0013366	0.00118779	-0.00397089	-0.00120846	0.00095504	-0.00181488	-0.00743498	-0.00281747	0.0699944	-0.0111299	-0.0285939	-0.00772868	-0.0114973	-0.0069061	-0.00089236	-0.0129498	-0.00834425	0.00458593	-0.008391	-0.00749658	0	-0.0040909	-0.0051957	-0.00126352	0	-0.0198593	0.00158437	0.00551125	-0.0140255	-0.00626438	-0.00604719	0.0143045	-0.0074779	-0.00773258	0.00780977	-0.0018241	-0.00262061	-0.0114802	-0.00806921	-0.018842	-0.0485993	-0.00872024
2013-08-23	-0.014286	-0.00492006	-0.011037	-0.0102325	-0.00446928	-0.0101653	-0.0150913	-0.0125618	-0.0131439	-0.00465272	-0.00242131	-0.0199717	-0.0325736	-0.00373832	0.00281747	-0.00661706	-0.00963949	-0.0140982	-0.0165149	-0.022516	-0.00904984	-0.0198361	-0.0144412	-0.0182328	-0.00905718	-0.0113387	-0.0115516	-0.0118131	-0.00973645	-0.00961051	-0.00594414	-0.00576054	-0.00144665	0	-0.0110531	-0.0105478	-0.00799163	-0.00405187	-0.00388099	0.027278	-0.00457667	-0.00602946	-0.00969736	0.036538	-0.0141198	-0.0250013	0.0138654	-0.0296275	-0.00180482
2013-08-26	0.0182183	0.0102229	0.0150727	0.0203614	0.00928857	0.0126905	0.0183898	0.017454	0.0190618	0.00465272	0.0373542	0.0266316	0.0130512	0.00746272	0.00840509	0.0414525	0.0637535	0.0407311	0.0446708	0.0549494	0.0431131	0.0778249	0.0483283	0.0433149	0.0447469	0.0510112	0.0155042	0.0273835	0.0198956	0.0162494	0.0302223	0.0239207	0.0451124	0.0198544	0.0191199	0.0197866	0.020895	0.0159101	0.0249613	0	0.0289351	0.0458892	0.0174916	0.095561	0.0247844	0.021523	0.0178011	0.0296275	0.0156193
2013-08-27	0	-0.00775989	0	0.00287522	-0.00481929	0.00251889	-0.00749232	-0.00133185	0.00705553	-0.00465272	0.0237694	0.00365087	-0.00371156	0	-0.00840509	0.0305786	-0.0132138	-0.0147207	-0.00167768	0.00483375	0.00334337	0.00619392	0.00111935	0.00940406	-0.00533821	0.00806593	0.0226219	-0.0060264	-0.00436246	0.0007632	-0.00231642	0.00107383	0.0403444	0.0260418	0.0341311	0.0019972	0.0123306	0.0443562	0.0372251	0	-0.0105276	0.0067728	0.00747715	0.0952342	0.0109557	0.00655993	0	0.0178703	0
2013-08-28	-0.0051151	-0.00534431	-0.00750798	-0.00575873	-0.00933365	0.00251256	-0.0131361	-0.00758086	-0.0106021	-0.0080268	0.00545828	-0.0103108	0	-0.0037244	0	-0.0218588	0.00527257	-0.0088929	-0.0119294	-0.0112032	-0.0055785	-0.0185914	-0.0137991	-0.0134982	-0.0141996	-0.017233	-0.011247	-0.024892	-0.0182462	-0.00152698	-0.00651468	-0.0238947	0.0223436	-0.0142134	-0.00779514	-0.0185265	-0.025234	0.0095112	0.0228788	0	-0.0262362	-0.0183929	-0.00954969	0.0952756	-0.01014	-0.00501254	-0.0158075	0.00224656	-0.0174274
2013-08-29	0.0129338	-0.00247627	0	0	-0.0022531	-0.00251256	-0.00224366	0.00535716	0.00118357	0.00402145	-0.0088849	0.00381108	0	0	-0.00281747	-0.035345	0.00406298	0.00590038	0.00339271	0.0160137	0.00669048	0.00891631	0.00804919	0.0051151	0.00633582	0.0036769	0	-0.00663552	0.002412	0.00220489	-0.0071058	-0.00220083	-0.0195232	0.0331856	0.0802577	0.0133255	0.0284967	0.0148457	0.0385337	0	0.00622194	0.020079	0.00388249	0.0954986	0.0285332	0.0180047	0.00575913	0.0175175	-0.00700483
2013-08-30	0.0177542	0.00782058	0.00347223	0.00288351	0.00450113	0.00501883	-0.00993236	0.00222371	0.0224571	0.00400535	0.00797725	-0.00190373	0	0.00743498	0	-0.0969468	0.0117569	0	0.00338124	0.0250034	0.00973244	0.0234985	0.016045	0.00939451	0.00968974	0.00274883	0.00350399	0.0141064	0.0317863	0.0145485	0.0263712	-0.00690897	0.0467685	0.00148258	0.0239563	0.0139417	0.0229432	-0.0205416	0.0243293	0	-0.00923154	-0.0269779	0.0282713	0.0956242	0.0296665	-0.00800462	-0.0157672	0.0344067	-0.00365154
2013-09-02	-0.00383289	-0.00246306	0	0.00430973	-0.00224803	0	0.00880864	-0.00222371	0.00576636	-0.00400535	-0.00227273	0.00934776	0	0	0.00281747	0.020509	0.00914159	-0.0892237	0.00263366	0.00995672	0.00876622	0.00268014	0.0056587	0.00604688	0.0139754	0.00274129	0.0112079	0	0.00856878	-0.00217301	-0.00696974	-0.0318382	-0.0480947	0	0.0231498	0.0433504	-0.0108023	-0.00572849	0	-0.0239913	-0.0284558	-0.00834207	-0.0131448	-0.0697373	-0.0249234	-0.0100001	-0.031885	-0.0407665	-0.0251369
2013-09-03	0.0216533	0.012661	0.0149085	0.025196	0.0115608	0.015318	0.021798	0.0119497	0.0148388	0.0126289	0.013335	0.0474022	0	0.00799266	0.0163448	0.0414926	0.0037982	-0.00547613	0.0083814	0.00143713	-0.00218436	0.0033914	0.0067211	0.00200753	-0.00089992	0.0107778	0.00727554	0.0182843	0.0257678	0.0165128	0.0150276	0.0351604	0.00974007	0	0.0963386	0.0217318	0.0316733	0.0281336	0	0.0171767	0.0438708	0.0312687	0.0186544	0.0295514	0.00432816	0.0084681	0.0569161	0.0447532	0.0321673
2013-09-04	-0.00376506	-0.00243803	0	-0.00279955	0	0	0.0032949	-0.00352579	-0.00340484	-0.00397089	0.00537395	0.0008998	0	0	0.0137446	0.00759177	-0.0156149	0.014176	-0.0110151	-0.0177081	-0.00658186	-0.0129074	-0.0112731	-0.00805441	-0.0139881	-0.00815776	-0.0107404	-0.00994576	-0.00970091	-0.00643992	-0.00569456	-0.0220772	0.0111094	0	0.00823416	-0.0285734	-0.010578	-0.0205029	0	-0.00038712	0.0015969	-0.0218887	-0.00174978	0.0118152	-0.00511711	0.011054	-0.0178152	-0.0296118	-0.00337882
2013-09-05	-0.00529502	-0.00530289	-0.0108728	-0.00675108	0.00259211	-0.00494235	0.00197174	-0.00353826	-0.0137365	-0.00465272	-0.00111719	-0.00450712	0.0186823	0	0.00815697	0.060328	-0.0104343	-0.014176	-0.0101782	-0.0155499	-0.0141878	-0.0140243	-0.00791176	-0.0145096	-0.010621	-0.00353297	0	-0.00833853	0.00056907	-0.00431643	0.00228172	0.00703931	0.00146116	0	-0.0356455	-0.0134385	-0.0194876	-0.0112758	0	0.00167645	-0.0156217	-0.0128765	0.0129259	-0.0430513	0.00078895	-0.00952207	0.00079856	0	-0.0018241
2013-09-06	0.0101869	0	0.00745203	0.0123424	0	0.0296951	0.00654453	0.00706405	0.0125989	0	0.04716	0.0185416	0.0212788	0.00366749	0.0130671	0.0110151	0.0209265	0.00109763	-0.00085288	0.00854144	0.00645379	0.0217887	0.00791176	0.0051151	0.00539014	0.00171106	-0.00386399	0.0022201	0.00056875	0.00506162	0.0137319	0.00112171	0.0298864	0	0.0105096	0.00770123	0.00600602	0.0169609	0	-0.0287564	-0.0060381	-0.00597226	0.0323197	0.0953938	0.00432816	-0.00153198	-0.018327	-0.00218818	-0.0107514
2013-09-09	0.0681917	0.0424403	0.0769187	0.07361	0.0518848	0.095128	0.079591	0.0593557	0.0777111	0.0964603	0.0955234	0.0952756	0.0614874	0.0615215	0.0785437	0.0555487	0.0418553	0.0705843	0.0451471	0.0429003	0.0327326	0.0826966	0.0584019	0.0434308	0.045745	0.0681719	0.0364921	0.0482743	0.0501092	0.044754	0.0503412	0.0325366	-0.00268033	0.0955346	0.00634347	0.0287354	0.0719957	0.00921666	0	0.0377354	0.0323163	0.0305367	0.0264291	-0.0412459	0.0479111	0.0129476	0.0764716	0.0235432	0.0370077
2013-09-10	-0.00105245	-0.0246044	-0.0133087	0.00902417	-0.0130767	0.00472642	0.00160514	-0.00790847	-0.00739883	-0.0146255	0.0793417	-0.0112354	0.00431035	-0.00344828	-0.00957624	-0.0186782	0.0184185	0.0151057	0.038499	0.0287278	0.0262727	0.0344331	0.0306926	0.0293643	0.0389364	0.0956682	0.00743774	0.00744189	0.0198782	0.0108628	0.0144315	0.0180137	0.0264854	0.0213152	0.0291553	-0.0097379	0.0318067	0.0362205	0	0.0174688	0.0105441	0.00579317	0.0101947	0.0642481	0.0236697	0.0191124	-0.00282832	0.0230017	0.0103628
2013-09-11	0	0.00240771	-0.00375839	0	-0.00893342	-0.00910919	-0.00583092	0	0	-0.0148426	-0.0113443	-0.00806975	-0.00083667	-0.0109987	0	-0.0654439	-0.00484717	0.0178527	-0.00867001	-0.0110228	0.00729246	-0.0232925	-0.00316676	-0.00094922	-0.00567806	0.00991585	0.0103208	0.0225238	-0.00159172	0.00203347	0.00532363	0.00425419	-0.0105101	-0.0240118	-0.0354988	0.0701213	-0.00686047	-0.0233843	0	-0.00377169	0.0192292	-0.00579317	-0.00670755	-0.0255134	0.0266875	-0.00483722	0.0129446	-0.0147449	0.00351406
2013-09-12	0.030761	0.0151156	0.0338478	0.0412326	0.0199011	0.0373607	0.0237134	0.029644	0.0427806	0.0111525	0.0833526	0.0304158	0.0245672	0.021308	0.0242927	0.0951638	0.0157067	0.0243199	0.0242436	0.0196638	0.0334793	0.0414715	0.0368659	0.016249	0.0218103	0.0291709	0.0381341	0.0228204	0.0141042	0.0134261	0.0379059	-0.00879419	-0.00139936	0.0169571	-0.00638397	0.0331293	-0.00836825	0.00369004	0	-0.0308268	-0.0116703	0.0411774	-0.00348716	-0.0157683	0.0242585	0.0344609	-0.0190052	-0.00185849	0.020338
2013-09-13	-0.0102635	-0.0151156	-0.00992953	-0.00493828	-0.0134611	0.00422238	-0.0399772	-0.0138891	-0.00509529	-0.0148979	-0.0282185	-0.0320611	-0.00749506	-0.0137696	-0.0193158	0.0610552	-0.0218383	-0.0203713	-0.0132221	-0.0107748	0.00500652	-0.0167125	-0.00711747	-0.0200549	-0.0161323	-0.0253464	-0.0308268	-0.0123357	-0.0273335	-0.019539	-0.0066136	-0.00456071	-0.026807	-0.0269074	-0.0346748	-0.0261363	-0.0150932	-0.022159	0	-0.00064973	-0.00912232	-0.0202094	-0.0140715	-0.0367093	-0.0242585	0.00610744	0.0013289	0.0267452	-0.0153392
2013-09-16	-0.0114129	-0.00240771	-0.00685115	-0.00620734	0	-0.0238064	0.0340518	-0.0149195	-0.0187692	0	-0.0359425	-0.00897927	-0.0145642	0	-0.0049769	-0.00344947	-0.0162166	-0.00692044	-0.0166777	-0.0147559	-0.0209939	-0.0193283	-0.0265817	-0.0127115	-0.0213072	-0.0284572	-0.0142991	0.0139194	0.00903893	0.00141398	-0.00727128	-0.0275334	-0.0136779	0.00995033	0.0196958	-0.00804622	-0.00856776	0	0	-0.012689	-0.0274176	0	-0.00877719	0.0509399	-0.0223111	0.038642	-0.0392738	-0.00622893	-0.015325
2013-09-17	-0.0232241	-0.012533	-0.0273402	-0.0339445	-0.0132833	-0.035875	0.00690951	-0.0151454	-0.0360361	-0.0311235	-0.0590936	-0.0257257	-0.0402804	-0.018071	-0.0377677	0.0359727	-0.0228591	-0.0330581	-0.0160501	-0.0254052	-0.0112833	-0.0268777	-0.0263983	-0.0158135	-0.0201374	-0.0228411	-0.0107668	-0.00953992	-0.004208	-0.0191795	-0.0400067	-0.0340159	0.0271712	-0.0484077	-0.0354479	-0.0593302	-0.0334759	-0.0302011	0	-0.0104547	-0.0393586	-0.0413381	-0.0268035	-0.0535932	-0.0272979	-0.0570773	-0.0512102	-0.0247772	-0.0334652
2013-09-18	0.00815463	-0.00530289	0.0172418	0.00770024	0.00216607	0.00483362	-0.00889246	0.0071806	0.00107863	-0.00387848	0.0155216	-0.00512759	-0.00360764	-0.00353565	0.00516797	-0.00803217	0.0102782	0.0121172	0.00564688	0.00759497	-0.00620863	0.0135292	0.00750327	0.00611174	0.00675763	0.0182158	0.00372579	-0.0278729	-0.00241255	-0.0132911	0.00163138	0.00342564	-0.00126223	-0.00568453	0.0202412	0.0111195	0	0.00965631	0	-0.00707566	0.00643089	0.00104584	0.00366435	0.0953773	0.00782273	0.0105245	0.0105362	-0.0107326	0.00365822
2013-09-23	-0.0070872	0	0.00692044	0.003828	0.00216138	0.00444116	-0.00099295	0	0	0.00774197	0.0163802	0.00512759	0.00360764	0.00353565	0.00770222	0.0278348	0.0112977	0.00605994	0.011199	0.0103498	0.00929855	0.0195855	0.0115327	0.0135563	0.0074553	-0.00157947	0.00704098	0.00530071	0.0131976	0.00912143	-0.00163138	0.0166741	0.0432567	0.0103971	0.0429132	0.00917269	0.0145932	0.0131744	0	0.00680956	0.00780423	0.00243605	0.0142842	0.0955175	0.00849811	-0.00144509	0.00594203	0.0253043	0.00882893
2013-09-24	-0.027399	-0.00492006	-0.0209067	-0.0297295	-0.0159597	-0.0341817	-0.0422055	-0.022559	-0.0184969	-0.0155444	-0.0337882	-0.036079	-0.0280822	-0.00353565	-0.018065	-0.0345779	-0.0163421	-0.0274487	-0.0257845	-0.0302501	-0.0186844	-0.0259462	-0.017868	-0.0186876	-0.0278667	-0.041555	0.00699175	-0.0352664	-0.0340797	-0.0175088	-0.0350355	-0.0189566	0.0955301	-0.018027	0.0105583	-0.0110174	-0.0309742	0.0186043	0	-0.0297118	-0.0255292	0.00692763	-0.0106333	0.0951993	-0.00701498	0.0214601	-0.0164782	-0.00421719	-0.0248671
2013-09-25	-0.0032949	-0.00288125	-0.00652176	-0.00658157	-0.00439722	-0.0026784	-0.00728032	-0.00691147	-0.0121535	0	-0.002647	-0.0123215	-0.00371058	0.00705885	-0.00746829	0.0227435	-0.0154532	-0.00507264	-0.0106679	-0.0100195	-0.00314829	-0.0144854	-0.0129236	-0.0118286	-0.0112648	0.00082355	0.0105783	-0.010661	-0.00549603	-0.00426125	0.00220313	-0.0132262	-0.0368105	0.0297122	0	0.0376856	0.00470774	-0.0356301	0	-0.0185395	-0.00995758	-0.0188159	-0.0109932	0.0955218	-0.0126773	-0.0214601	0.00083039	-0.0167803	-0.0165691
2013-09-26	-0.0185053	-0.00744728	-0.0214943	-0.027854	-0.0118213	-0.0256126	-0.0176921	-0.0135285	-0.0270409	-0.0118189	-0.0582727	-0.0159756	-0.00733358	-0.00705885	-0.0158673	-0.0281709	-0.0263549	-0.0294398	-0.0362263	-0.0172009	-0.0156783	-0.0170544	-0.0185657	-0.0142307	-0.0254234	-0.01985	-0.0392207	-0.0277037	-0.0306382	-0.0200737	-0.0309917	-0.016047	-0.0587195	-0.0436917	-0.044787	-0.0339997	-0.0382975	-0.0269864	0	-0.0273214	-0.00981121	-0.0184599	-0.0200974	-0.0166654	-0.0441107	-0.02341	-0.0282005	-0.0366562	-0.0184939
2013-09-27	0.00484443	0.0024886	0.00389214	0.00676684	0	0.00938974	-0.00106304	0.00744149	0.00909511	0	0.00680003	0.00531055	0.00373784	0.00353565	0	-0.0171531	0.0106591	0.0210832	0.0246091	0.0188237	0.0135739	0.042621	0.017514	0.00801407	0.0149413	0.0279463	-0.0110037	0.0074733	0.00587841	0.00142337	0.00626063	0	0.0292035	0.0643868	-0.0493395	-0.0428476	-0.00285075	0.00395648	0	-0.00431469	0.00834565	-0.0133455	-0.00578109	-0.105258	-0.0138206	-0.00445105	-0.00449247	0.0108079	-0.00550511
2013-09-30	-0.00971244	0	0.0104886	0.00269397	0.00481929	0.0189012	0.00847283	0	0.00451672	0.00395518	-0.0146574	-0.00181019	0.0110032	0	-0.013032	0.0740091	-0.00523076	-0.00736975	-0.00932872	-0.00552847	-0.0135739	-0.014229	-0.00871868	-0.00700879	-0.00875422	-0.00573243	0	-0.00700781	-0.00311196	-0.00142337	0.00060137	0.0183598	0.0160237	0.0946065	0.0337952	0.00191828	0.0395814	0.00374422	0	-0.00723278	-0.0100726	-0.00181719	0.00578109	-0.01168	0.0173438	0.00777638	-0.0133825	0.00440045	0.018595
2013-10-08	0.0111983	0.00248242	0.00328948	0.013362	-0.00259211	-0.0049799	0.00819246	0.0108437	0.01454	0.0039396	0.0136603	0.00722118	-0.0008911	0.0035232	0.00768643	0.0598682	0.0169425	0.00946545	0.0118295	0.0108653	0.0114651	0.00789841	0.0118704	0.00900231	0.0166584	0.0105183	0.0110037	0.00700781	0.00586222	0.0107505	0.0146957	0.025094	0.0374406	0.0951219	0.00897927	0.0182307	0.0747518	0.0134807	0	0.0501166	0.0375574	0.0230143	0.0381116	0.0107688	0.0131989	0.0247736	0.0394129	0.0235943	0.0450288
2013-10-09	0.0022247	-0.00248242	0.0038241	0.0116127	0.00259211	0.0049799	0.0114406	0.00602152	0.00994373	0	0.00398248	0.0288737	0.00457434	0.0104957	0.00534556	0.0368431	0.0104245	0	0.00581095	0.00627062	0.00316156	0.00397314	0.00757579	-0.00199352	0.00784217	0.00809393	0.00751883	0.00864036	0.00750696	0.00215285	-0.00281795	-0.00706517	-0.00236917	0.0119762	0.0430496	0.0219625	-0.0098703	0.00965631	0	0.00934586	-0.012925	-0.00785157	-0.0106719	0.00170775	0.00192641	0.00143833	-0.00839107	0.00854022	0.0192388
2013-10-10	-0.00482644	0	-0.0142781	-0.0182714	-0.00705143	-0.0189012	-0.0259809	-0.0194853	-0.0188664	-0.0118657	-0.0286252	-0.0324778	-0.016618	-0.00698489	-0.0184479	0.0567045	-0.0234835	-0.0242508	-0.0269507	-0.0217118	-0.0264408	-0.0552166	-0.0459315	-0.0327067	-0.0306876	-0.0383102	0.00336512	-0.0231221	-0.0172728	-0.0230934	-0.0176054	-0.00340909	0.0245326	0.0803861	-0.0042904	0.00806752	0.0182022	-0.0251059	0	0.0953102	-0.00144648	0.0131698	-0.0144912	-0.0490746	-0.00695252	0.00466034	0.0158833	0.0349905	-0.0174274
2013-10-11	0.0158763	0.00783994	0.0142781	0.0235056	0.0206421	0.0234762	0.0197568	0.0181981	0.025441	0.0118657	0.0554869	0.0350958	0.0147146	0.0144972	0.026413	-0.0228613	0.0183675	0.0179504	0.018639	0.0308064	0.0150121	0.0190727	0.0199629	0.0206614	0.0254234	0.0205189	0.0214188	0.0188368	0.0233353	0.0195304	0.0237502	0.0118813	0.0649639	-0.00240591	0.0042904	0.0101745	0.0309028	0.0212546	0	-0.0131441	-0.00169021	-0.00425231	0.0125386	0.0954188	0.0263928	0.020882	0.00227814	0.0119884	0.0159018
2013-10-14	-0.0121616	-0.00288125	-0.00711357	-0.0131373	-0.00916261	-0.00955482	-0.0240113	0	-0.00877584	0	-0.0248764	-0.0148002	-0.012783	-0.00346021	-0.00264801	-0.0257084	-0.00397879	-0.00834465	-0.0083814	-0.00845368	-0.00106485	-0.0124103	-0.00549047	-0.00506202	-0.0166151	-0.0130087	0.0481462	0.0133562	0.0139361	0.00719576	0.0039041	-0.0155877	0.0812001	0.0143494	0.0352001	0.0182703	0.0262355	0.0132249	0	-0.0390594	-0.0163239	-0.0211743	-0.0017117	0.0302713	0.00075472	0.00454308	-0.0594488	-0.0264627	-0.0247308
2013-10-15	-0.0160721	-0.0103585	-0.00716454	-0.0130442	-0.0163329	-0.00693644	-0.0148183	-0.00949101	-0.00996576	-0.00789478	-0.0178094	-0.0202955	-0.00658279	-0.0145478	-0.00265504	-0.0329442	-0.00132979	0.00834465	0.00754641	-0.00144265	0.00425261	-0.00168626	0.00107368	-0.00432296	-0.00262123	0.00900022	-0.0339976	-0.0125386	-0.00164564	-0.00214504	-0.00560308	-0.00601635	-0.0191206	-0.0373229	0.0552229	-0.0200796	-0.0234413	-0.0112974	0	0.0166324	0.00318823	0.00506513	-0.00367783	-0.03299	0.0119986	-0.0133382	0.00721867	0.0124193	-0.00365822
2013-10-16	-0.00264101	0.00539981	-0.00721624	-0.0148471	0.00261633	-0.00698489	-0.0185615	-0.00870706	-0.0111908	0	-0.0199844	-0.00984847	0	0.00351083	-0.013382	-0.105228	-0.0424728	-0.0179504	-0.0297802	-0.0494882	-0.0301552	-0.0346447	-0.0302311	-0.0281709	0	-0.0282003	-0.0281297	-0.0210099	-0.0272694	-0.0195153	-0.0209181	-0.0267925	-0.0480171	-0.00671262	-0.0635235	-0.045951	-0.0603848	0.0262273	0	0.00205973	-0.0268006	-0.0378791	-0.0314397	-0.105324	-0.024143	-0.0337797	-0.0280712	-0.0205229	-0.0381532
2013-10-17	-0.00226929	0	0	0	0	-0.00703403	-0.00774426	-0.00131262	-0.00451163	0	-0.00910414	-0.00273848	-0.0121166	0.00349855	0.00537429	-0.0623703	0.00536566	0.00960577	0.00942191	-0.00574714	0.00545198	0	0.0101789	0.00209479	-0.0116158	-0.00840386	0.00332902	-0.00843445	-0.00778765	-0.00286751	-0.00803461	0.00617922	0.0116317	-0.024037	0.0420934	0.00378502	-0.00111214	-0.0223833	0	-0.00451119	-0.00833443	0	-0.00380953	-0.0638209	-0.00805065	0	0.00246278	0.0164002	0.00380022
2013-10-18	0.00226929	-0.00539981	0.00721624	0.00677601	0.00223714	0.00469484	0.00553773	0.00262353	0.0134743	0	0.00621635	0.00896984	0.00274887	-0.00349855	0.00800767	0.0557036	0.0080805	0.0209059	0.0110217	0.0161429	0.0129648	0.018734	0.0179036	0.0117021	0.00450392	0.016002	0.00368596	0.0093209	0.00361818	0.00438228	0.00060864	0.00730677	-0.0288888	0	-0.0337928	0.00865155	0.00259307	0.0223833	0	-0.0149674	0.0151022	0.00187231	0.00203355	0.0152303	-0.00889238	0.00474021	-0.00246278	-0.00413972	-0.00189831
2013-10-21	0.00752732	0.00539981	0.010454	0.0134158	0.00705143	0.00932408	0.00660504	0.0108579	0.0121939	0.00789478	0.0238811	0.0151557	0.0122127	0.0179455	0.00794406	0.0802999	0.00937374	-0.00208261	0.0151669	0.0157223	0.00855071	0.0192804	0.0120258	0.00823898	0.00973308	0.0181274	0.00330579	0.0096995	0.011407	0.0129498	0.0108927	0.011005	0.0713707	0.0250999	-0.00830062	0.0122838	0.00147874	0.0128601	0	0	0.00349128	0.0200007	0.00733716	0.0255813	0.0211343	0.0290395	-0.00246886	0.0303866	0.0182899
2013-10-22	-0.0135902	-0.00539981	-0.010454	-0.0174759	-0.00705143	-0.00932408	-0.0208433	-0.00954868	-0.00996576	-0.0039396	-0.0189357	-0.0124416	-0.0122127	-0.0109606	-0.00794406	-0.105361	-0.0119455	-0.0094258	-0.0151669	-0.0142222	-0.0117762	-0.0234245	-0.0198531	-0.0103094	-0.0241103	-0.0123619	0	-0.0123612	-0.0133918	-0.0107658	-0.0137871	-0.00375127	-0.0424819	0.0234481	0	0.0110376	-0.017139	-0.0166188	0	-0.0229468	-0.017073	-0.0226229	-0.00733716	-0.0287618	-0.0141683	-0.015311	-0.00653818	-0.0241834	0.00186393
2013-10-23	0.00983366	0	0	0.0067577	0	-0.00234467	0.00781167	0.00608698	0.0121669	0	0.00900354	0.0177811	0.00469484	0	0.00530304	-0.0278182	-0.00412868	-0.0104602	-0.00337838	-0.00066644	-0.005399	0.00252896	-0.0133663	-0.00754132	-0.012684	-0.00083656	-0.0320445	-0.00130736	-0.00085185	-0.00369873	-0.0133612	-0.00115707	-0.071109	-0.105322	-0.069949	-0.0251958	0	-0.0436818	0	-0.0464114	-0.00507744	-0.0189328	-0.00764725	0.0124099	-0.0124177	-0.0276482	-0.00158461	-0.0372747	-0.00720868
2013-10-24	-0.00226074	-0.00794485	-0.00721624	0	-0.00935461	-0.00982905	-0.0179457	0.00086655	0.00329273	-0.00792607	-0.00387795	-0.00355646	-0.00469484	-0.0104957	-0.0133107	0.0271321	-0.00535824	-0.0149985	-0.0170653	-0.0217345	-0.0152741	-0.0205162	-0.0159162	-0.00944145	-0.00558318	-0.0192232	0	-0.0192847	-0.0175525	-0.0175868	-0.028542	0.0132262	-0.0149307	-0.0233292	0.0174891	-0.0151232	-0.00981881	-0.0234837	0	0.0164487	-0.0120345	-0.0247691	0	-0.0207268	-0.00626716	0	-0.00408627	0	0.0603093
2013-10-25	0.00601732	-0.00758537	0	0.0133799	-0.0048992	-0.00237342	0.00789092	0.00475266	0.0195319	0	0.00895771	0.0252542	-0.00183174	-0.0035232	0.00534556	-0.105589	-0.0053871	-0.00312313	-0.00690849	-0.00820938	-0.0130576	-0.012139	-0.0115057	-0.0129958	-0.00465372	-0.0162343	-0.0110414	-0.00229658	0.0077037	-0.00524214	-0.00238911	0	-0.0339062	-0.021472	0.00415226	-0.00995414	0.0214012	-0.0281824	0	0.00262341	0	-0.014207	-0.0133954	-0.098347	0.00548591	0.00625117	-0.00822298	-0.016993	-0.0512402
2013-10-28	0.00112423	-0.00551433	0.00721624	0.00371452	0	0.00237342	-0.0112919	0.00129227	0.0202113	0.00397089	0.00787326	-0.00959928	0.00091629	0	0	0.0166418	0.001393	-0.00434049	-0.00521287	-0.00240715	-0.0033471	0.00779832	-0.0117824	-0.00106838	-0.0205135	0.00605146	-0.0073007	-0.00315973	0.0096357	0.00968925	0.00896938	0	0.011846	0	0	-0.0468682	-0.0259657	0.00804543	0	0.026534	-0.00335441	0.00158856	-0.00964177	0.0142166	0.00817284	-0.0140275	-0.0302701	0.00434311	-0.0258218
2013-10-29	0.0280668	0.0105776	0.0142781	0.0351279	0.0142538	0.0168466	0.0299799	0.022559	0.0125577	0.0196213	0.0320566	0.0466225	0.0214867	0.0105326	0.0207281	0.0440277	0.0121067	0.0021726	0.0146998	0.0106165	0	0.0180647	0.0117824	0.01617	0.0103094	0.0268922	-0.0305427	0.0149074	0.032015	0.0211085	0.0154471	-0.0554964	-0.0397085	-0.0673291	-0.0619636	-0.0340406	-0.00573506	-0.0562041	-0.106044	-0.00998659	-0.0140554	-0.0874444	0	-0.0193331	-0.0152317	-0.0240794	-0.0304836	-0.0414768	-0.00190918
2013-10-30	0.00508537	0.00252207	0.0032662	0.0162317	0.00223214	0.00696867	0.0033007	0.00336135	0	0.0115906	0.0104612	0.00488999	0.00549136	0.00348635	0.0304891	0.0558414	0.00941063	-0.00326068	0.00428266	0.0137023	0.0196974	0.00588237	0.0102493	0.00837921	0.00663077	0.00585592	0.0266787	0.0107228	0.0169848	0.0100587	0.00944791	0.00271371	0.0640699	0.0123907	0.0179616	0.0041632	0.018614	0.00195419	-0.00373599	-0.00653152	0.0122445	0.00862446	0.00782477	-0.0114647	0.00078678	0.014367	-0.0122611	0.0198469	0.00761494
2013-10-31	-0.0429378	0.0029344	-0.0103798	-0.0200744	0	-0.0163364	-0.0242369	-0.0233408	-0.0424873	-0.00771212	-0.0249769	-0.0325281	-0.0157888	0	-0.0175187	-0.042294	-0.0161377	-0.0163418	-0.0111733	-0.00319731	0.0108981	-0.0127209	-0.0011181	-0.00627781	-0.0149815	-0.0208604	0.00386399	0.00041817	-0.0153351	0.00214823	0.0005394	0.00240602	-0.0567449	0.00381437	-0.0157598	-0.00750629	0.0171646	0.00863936	0.0136309	0.024676	0.0171998	0.0571584	0.00388954	-0.00578203	-0.0035454	-0.0113252	0.0427447	0.0385498	0.0163916
2013-11-01	0.00377501	0.00501045	0.0103798	0.00894346	0.00924734	0.00703403	0.0231379	0.0127988	0.00648932	0.00386349	0.00865636	0.0134296	0.0157888	0.0040521	0.0250877	0.0189413	0.0306772	0.00221076	0.0145863	0.00722146	0.0064823	0.0144385	0.0159537	0.00523424	0.0102893	0.0109059	0.0107404	0.0145268	0.0199238	0.0127934	0.0133152	0	0.00128709	0.00674539	-0.00686614	-0.00083752	0.00847307	-0.00647251	-0.0236624	0.0125738	0.0288494	-0.00284264	0.00361664	0.00894796	-0.00673137	0.00492332	0.0203587	-0.0234417	0.0145524
2013-11-04	-0.00984484	0	0	-0.0102276	-0.00221157	-0.00468385	-0.00330433	-0.00936974	-0.00974983	0	-0.0116246	-0.016877	-0.0101121	0	0.00501434	-0.0196498	-0.00791983	-0.00998714	-0.0102741	0.0055069	-0.0173804	-0.00759998	-0.0113496	-0.00944145	-0.0122479	-0.00676249	0.0110037	-0.00874272	-0.0115115	-0.00711456	-0.0167878	-0.0036112	0.0251213	0.0224355	0.0114986	0.00418061	-0.009954	0.00216216	-0.00315557	-0.0143068	0.00148258	-0.0130988	-0.00568918	-0.0190012	-0.0079777	0.0224141	-0.0177616	0.00841596	0.00183703
2013-11-05	-0.0114812	-0.00250209	0	-0.00903582	0	-0.00235018	-0.00753049	-0.004718	0.00108802	0	-0.00975812	-0.0198051	-0.00464217	-0.00753845	-0.00501434	0.0361904	0.00253443	-0.00111586	0.00942191	0.00083174	-0.00439272	-0.0119725	-0.00572347	-0.0108625	-0.00378815	-0.00499549	-0.00340201	-0.0048961	-0.0106125	-0.00708288	0.0046275	-0.0103031	0.00236654	0.0307468	0.020227	0.0206448	0.0198099	0.0105275	0.016923	-0.0164115	0.00664454	-0.0225009	0.00388249	0.0292929	0.0119428	0.00919293	-0.0120984	0.0295667	-0.0126651
2013-11-06	-0.00889238	-0.00796483	-0.0142312	-0.0233514	-0.00480859	-0.0098523	-0.0190781	-0.0134172	-0.0208776	-0.0116355	-0.0167495	-0.0265153	-0.0122238	-0.0105326	-0.0276683	-0.0242143	-0.0185648	-0.0111022	-0.0154642	-0.01846	-0.0108444	-0.0271302	-0.015093	-0.0163828	-0.0161545	-0.0230663	-0.00760171	-0.0129278	-0.00351664	-0.0150729	-0.01231	-0.0193763	0.00941053	-0.00759852	-0.0180402	-0.00697153	-0.018329	-0.0148565	-0.00373599	-0.0143435	-0.0148261	-0.0105911	-0.0153589	-0.0431534	-0.00914338	-0.0110417	-0.00526443	0.0143325	-0.020116
2013-11-07	0.00503584	0.00796483	0.00385145	0.0037096	0.00702017	0.00237342	0.00339328	0.00738011	0.0110425	0.00777206	0.00203293	0.00180692	0.00755999	0.00703403	0.00258065	-0.0269711	-0.00811258	-0.0182284	0	-0.0114131	0.00222272	-0.0296286	-0.00813419	-0.0076108	0.00669185	-0.00700298	-0.0184834	0.0080601	-0.00165918	-0.00218396	0.00179009	0.0141846	-0.0309137	-0.0113041	-0.0253178	0.0114567	-0.0171646	-0.0192735	0.0337352	-0.0132966	0.00818153	0.00212721	0.00366589	-0.00819982	-0.00560674	-0.0205653	0.0112133	0.0340826	0.00540396
2013-11-08	-0.00659045	-0.00250836	-0.00385145	-0.0037096	-0.00221157	-0.00475248	-0.0180021	-0.00129842	-0.00993276	0	-0.0069289	-0.0107605	-0.0113615	-0.00351083	-0.00516797	-0.017417	-0.038694	-0.0230014	-0.0307717	-0.0239262	-0.0224527	-0.0727511	-0.0226064	-0.0109741	-0.0282074	-0.0372506	-0.0113349	-0.0202466	-0.0129528	-0.00581912	-0.0166226	-0.00521874	-0.00355796	-0.0380683	-0.02572	0.00203211	-0.00983366	-0.0266683	-0.0231859	0.00846933	-0.00668899	-0.0219128	-0.0134195	0.0420667	-0.0104967	-0.0144599	-0.0242538	-0.0118225	-0.0184939
2013-11-11	-0.00898619	0.00250836	0	0.0142332	0.00698661	-0.00238474	0.011204	-0.00347072	0	0	-0.00102302	-0.00182648	-0.00473935	0.00351083	0.0128702	-0.0169808	0.00556904	-0.00117716	-0.00089326	0.00751686	0.00113469	0.00782029	-0.00367081	-0.00914514	-0.012928	-0.00353942	0.00392311	0.00133765	0.00475492	0.00506202	-0.00419919	-0.0220952	-0.00371376	0.031551	-0.00255755	0.00405187	-0.0103153	0.0110673	-0.0105493	-0.0438047	-0.0117516	-0.032674	-0.0160217	-0.0921002	-0.00243803	0.00306162	-0.0384043	-0.0040568	-0.0168862
2013-11-12	0.00547947	0	0.00714093	0.0220017	0	0.00713722	0.00792666	0.00476914	0.0132219	0	0.0148331	0.0196541	0.0141512	0.00349855	0.0223998	0.00593914	0.00429032	0.0139063	0.0290641	0.00330349	0.0056542	0.00960378	0.0144581	0.00914514	0.00707237	0.0161111	0.0112908	0.0242465	0.0303678	0.0230431	0.0383195	0.0078358	0.034736	0	-0.0121089	0.00805482	0.00306749	0.0044823	0.0068387	0.0214355	-0.00504288	0.0076012	0.00402956	0.0247156	0.0165426	0.00988601	0.00980277	-0.0120129	0.00556794
2013-11-13	-0.0224995	-0.00796483	-0.0176703	-0.0259351	-0.0140224	-0.0317105	-0.0445133	-0.0289621	-0.0436262	-0.0116809	-0.0485582	-0.0341223	-0.0333364	-0.0105326	-0.0223998	-0.00148148	-0.0341107	-0.0221854	-0.0254959	-0.0287017	-0.0251212	-0.0452267	-0.028979	-0.0262732	-0.0261803	-0.0372643	-0.0302637	-0.0224302	-0.0298796	-0.0244747	-0.0174977	-0.0211398	-0.0383199	-0.0425774	0.00258866	0.0408701	-0.0295282	-0.0201023	-0.0308297	-0.0386271	0.00680189	-0.0130017	-0.0118664	-0.0253454	-0.0128878	-0.0214157	-0.00803621	0.0338758	-0.00948403
2013-11-14	-0.00239808	-0.00252845	-0.00726869	-0.00791352	0.00703576	-0.0123104	-0.00117994	-0.00267499	-0.00228938	0	-0.015577	-0.0250868	-0.00674857	0.0035232	-0.00770222	0.0263366	0.0044199	0.00473935	0.00266785	0.0145418	0.00231	0.0129281	0.00357569	0.0115446	-0.00196123	0.00930239	0	0.00362281	0.0128855	0.00067397	0.00295054	-0.0173694	0.0603289	0.00425533	0.0120777	-0.00192715	0.00746419	0.00908478	0	-0.0397205	-0.0136504	-0.00815591	-0.00625938	0.0090924	0.0128878	-0.00154739	-0.0129427	0.0534783	-0.00393148
2013-11-15	0.0119333	0	0.0111608	0.0235551	0.00221157	0.0147544	0.010336	0.0124225	0.0159167	0.00780238	0.0198026	0.0250868	0.0087643	0.00351083	0.0102565	0.0347676	0.0503465	0.040286	0.04769	0.0459357	0.0459955	0.0673741	0.0489035	0.0464946	0.0706828	0.0578976	0.0150498	0.0311003	0.0384845	0.0223194	0.0391521	0.0173694	0.0536971	0.0573471	0.0116812	0.0126511	0.0365074	0.0221362	0.027727	0.0287866	0.0171591	0.0405672	0.0240066	0.0196251	0.0272367	0.0165103	0.0247238	-0.0149558	0.0134155
2013-11-18	0.0368759	0.0104933	0.0208684	0.037817	0.0138942	0.0292665	0.0308354	0.0312525	0.0387174	0.0192437	0.0423136	0.0464658	0.0912869	0.011037	0.0393048	0.0302221	0.0774722	0.0398173	0.0584806	0.0794864	0.0460792	0.0847016	0.0608495	0.0474913	0.0661466	0.0956577	0.0445885	0.0867063	0.0746377	0.0956695	0.0952221	0.0264333	0.0321531	0.067816	0.020985	0.0102332	0.0337632	0.0129629	0.0299992	0.0188379	0.0329754	0.0216085	0.0195308	0.0279158	0.0299217	0.0173655	0.03019	0.027832	0.0225099
2013-11-19	-0.0138145	-0.00250836	-0.00709029	-0.0122793	-0.00911916	-0.00475248	-0.0192182	-0.00858374	-0.0164099	-0.00381923	-0.0128142	-0.0194107	-0.0285876	-0.0040521	-0.0119846	-0.00883458	-0.0113841	-0.0141621	-0.0177263	0.0177023	-0.010365	-0.019913	-0.0154438	-0.0239857	-0.0242614	0.00317146	-0.00716849	-0.0227092	-0.00876711	0.0166998	0.035818	-0.0065431	-0.0266582	0.0291695	-0.00918919	-0.00453516	0.00145826	0	0.0453954	-0.0188379	0.0113131	-0.00772536	0.00208877	0.038104	-0.0121674	0.0033626	0.0189204	0.0569646	-0.00571663
2013-11-20	0.00501061	0.00250836	0.0038241	0.0135239	0.00911916	0.00475248	0	0.00258287	0.00659633	0.00381923	0.00795192	-0.00361711	-0.00632433	0.0040521	0.00706717	-0.0130541	0.0037548	-0.00221566	0.0072897	0.00729708	0.0029724	0.00954166	0.00445615	0.00416776	0.00269506	0.00621457	0	-0.0004353	0.00538051	0.00316002	0.00398134	0.0105722	0.0129148	0.0350411	0.00696174	0.0150379	0.00689783	0.00631054	-0.00984659	-0.00610985	0.00477556	-0.00821982	0.00390473	-0.0103673	0.00267431	0.00335133	0.00260633	0.0122299	-0.00163934
2013-11-21	-0.00771907	0.0157418	-0.00711357	0	0.00687537	-0.00475248	-0.0172418	-0.00733552	-0.00769996	0.0119989	0.00202881	-0.0143381	0.00177485	0.00346021	-0.00458797	0.0075784	0.0139161	-0.00891205	-0.0121792	0.0805785	0.00633984	-0.00954166	-0.0122002	0.00103923	-0.0136849	-0.0212689	-0.00760171	-0.0320999	-0.0244752	-0.0237594	-0.0285432	-0.0330167	-0.0162337	-0.0177247	-0.00696174	0.00186393	0	-0.0192735	0.00984659	-0.0286579	-0.0307196	-0.0197418	-0.0059935	0.00735456	-0.0184834	-0.00484443	-0.0258883	-0.0297412	-0.0170992
2013-11-22	-0.00504953	-0.00783994	-0.00385145	-0.0122639	0.0111172	-0.00238474	-0.00235294	-0.00347072	-0.00442674	-0.00819418	-0.00101389	-0.0184172	0.00088624	-0.00346021	-0.0200078	-0.0571988	-0.0113123	0.00557933	-0.00491351	0.0456176	-0.00210882	0.0027058	-0.00451098	-0.00939219	-0.00273224	0.00959719	0.00760171	0	0.00176824	-0.00127815	-0.00100587	-0.0161138	-0.025249	0.00428266	-0.0163505	-0.00560226	0.00289018	0.0129629	-0.01627	-0.0058624	0	-0.00088652	-0.00183126	-0.0328617	-0.00116663	-0.00825211	-0.00976094	0.0192676	-0.00950259
2013-11-25	-0.00507516	-0.0133446	-0.00331309	-0.00125992	-0.0111172	-0.00239044	-0.00590669	-0.00829156	0.00773399	0	-0.0130694	-0.00738209	-0.0146602	-0.00753845	-0.00506513	-0.0280048	-0.015395	-0.0133178	-0.00658913	-0.0310512	-0.0125334	-0.0140243	-0.00109664	-0.00842332	-0.00562454	-0.0103006	0	0.00039956	0.00823153	0.00195415	-0.00713712	0	0.0132866	-0.0274385	-0.00712653	-0.00488081	0.0150379	-0.0350991	-0.00646491	-0.0290421	-0.00838683	-0.00444445	0.0212443	-0.0169204	-0.00350809	-0.00453002	-0.00886705	0.037456	-0.00761103
2013-11-26	0.00117348	-0.00505052	0	0.00352379	-0.00905639	-0.00239617	-0.0047506	0	0.00548789	-0.0038047	-0.00308801	-0.00094346	0.00089853	-0.00349855	-0.00254222	-0.00825521	0.00641608	-0.00112831	0	0.0562322	0.0114773	0.00084282	0.0088756	0.00947126	0.00192413	-0.00241546	0.0109208	-0.00596	0.00343589	0.00382209	-0.00413042	0.0012987	0.0607464	-0.0293429	-0.00486494	-0.00377074	-0.0219157	-0.00680583	-0.0160479	0.0274937	-0.0134665	-0.00894861	-0.00385258	-0.00879727	-0.00352044	-0.00189358	-0.00446319	-0.0339525	-0.00198272
2013-11-27	0.00662383	0	0.00331309	0.0137245	0.00435731	0.00239617	0.0082988	0.0108957	0.00871845	0	0.00308801	0.00376851	0.00281871	0.00349855	0.00760735	0.0311598	0.0390756	0.0253899	0.0269047	0.0954167	0.0322307	0.0329393	0.0286768	0.0395329	0.0264225	0.0306617	0.0108029	0.0227954	0.0217145	0.0192613	0.0183541	0.00388602	0.00109536	0.0104988	0.00716116	0	0.00253945	0.0113175	0	-0.010437	0.0134665	0.00358906	0	0.0110599	0.0116869	0.0098077	-0.0117487	-0.00856113	0.00762608
2013-11-28	0.00773698	0.00252845	0.00385145	0.0184167	0.00469909	0.00952766	0.00471143	0.00691147	0.00216779	0.0119989	0.0030785	0.00736134	0.00637676	0	0.00503961	-0.0236522	-0.0123772	0	0.0223723	-0.0479976	-0.00925076	-0.00173372	-0.00211584	0	-0.00724738	-0.00548752	0.00332902	0.00991824	0.00121974	0.00249157	-0.0116592	0.0134833	-0.0145809	0.0430724	0.0189328	0.00377074	0.0043384	0.00202361	0.0225128	0.0592789	0.0230177	0.0186341	0.00564538	0.0027084	0.00963584	0.00971244	0.0206552	0.0120523	0.00952121
2013-11-29	0.0011554	0	0	-0.00487806	-0.00687537	-0.00475248	0.0011744	0	-0.00325345	0	0.00306906	-0.0130194	-0.0017814	0	0	0.0302049	0.00620774	-0.00110125	-0.00394089	0.00173676	-0.0031027	0.00427786	0.00211584	-0.00302496	-0.00635094	0.00470543	-0.0141319	-0.00575331	0.00164429	-0.0056516	-0.0010115	0.0012747	-0.00631464	-0.0147564	-0.00954781	0.00225564	-0.00833187	0.0175892	-0.00941737	-0.00993705	-0.00169594	-0.0132745	-0.00384567	0.0123947	0.00878371	0.00148588	-0.00617667	-0.00524133	-0.00558973
2013-12-02	0.0114812	0.0183491	0.00328948	0.0239171	0.0226181	0.0122314	0.00794954	0.0119813	0.0214923	0.0186573	0.0323614	0.0139525	0.020796	0.021308	0.0149682	-0.0958909	0.0660052	0.0313354	0.0635818	0.0141532	0.0953667	0.0538158	0.0330029	0.0352219	0.0949774	0.049884	-0.0185225	0.0180744	0.0315053	0.0404627	0.0121376	-0.0353302	-0.0399115	-0.021254	-0.0558079	-0.0559884	-0.0325352	-0.0581586	-0.0534432	0.0178748	-0.0163798	-0.053993	-0.0270779	-0.0859595	0.023672	-0.0240432	-0.0337734	-0.0156684	-0.0252603
2013-12-03	-0.00152323	-0.0128927	0	0.0235916	-0.0021322	0.00703403	-0.00912394	-0.00255537	0.00106259	-0.00370371	-0.00575227	-0.00547727	-0.00349869	-0.0137696	0.00458797	-0.0308216	-0.00700607	-0.0138592	0.00591117	0.00109924	-0.0180527	-0.00569857	-0.00102302	-0.00121936	0.0206193	-0.0118865	0.0110037	0.0085115	0.00235571	-0.00858984	-0.0234686	0.0192785	0.0472131	0.0582689	0.00744684	0.0149786	0.0281604	0.00676072	0.0270786	-0.00234535	0.0132225	0.0149326	0.00788648	0.0233387	-0.00782856	0.0255269	0.0200489	0.0310951	0.00601807
2013-12-04	0.00872705	0.00250836	0.00709029	0.0196243	-0.00249332	0.00930239	0.00328485	0.00510422	0.00529606	0	0.0134363	0.0155516	0.00262517	0.00346021	0.00491747	0	0.0230677	0.00108219	-0.0103676	-0.0099369	-0.00963399	0.00405994	0.00637676	-0.00097656	-0.00496339	-0.00150759	0.00751883	0.0024254	0.0288732	0.0116247	0.0102509	0.00934135	0.0186899	0.0166324	0.0220135	0.00507318	0.0181033	0.00925076	0.0263646	0.00058685	0.027353	0.0169924	0.0230371	0.0954682	0.0403428	0.0125232	0.0374797	-0.0222377	0.0192422
2013-12-05	-0.00378502	-0.00544276	0	-0.0301717	-0.00428878	-0.00464038	-0.00563779	-0.00254885	0.00736768	-0.00744882	-0.00472163	-0.00821088	-0.00814796	-0.00346021	-0.00491747	-0.0216495	0.00233611	0.00096096	0.0133101	0.0672242	0.00579152	0.00163863	0.00923765	0.00511635	0.0258759	0.00526663	-0.00751883	-0.00161628	-0.00521416	-0.0030349	0.0167441	0.00160179	-0.00096864	0.00205973	0.00258866	-0.00703128	0.00821873	-0.00461468	-0.0095069	-0.0076561	-0.00641104	0.0045434	-0.00770618	0.00258176	0.00358809	0.0199318	0	-0.00353357	-0.00196381
2013-12-06	-0.00341881	0	0	-0.00590809	0.00214669	-0.00466201	-0.00117855	-0.0081145	-0.0105419	0	-0.0127011	-0.00734071	-0.00542691	0	-0.00458797	0.0241176	-0.0312549	-0.0129299	-0.0140548	-0.0139294	-0.021205	-0.0385853	-0.0208739	-0.0208725	0	-0.0264224	0.0216507	-0.0261733	-0.0255432	-0.00609758	-0.0192462	-0.00160179	-0.0420594	-0.00861035	0.00490007	-0.00274779	-0.00678453	-0.00906035	-0.00358852	-0.0219658	-0.00957403	-0.0113974	-0.00750618	-0.0262696	-0.0202612	-0.00143627	-0.00436576	-0.028272	0
2013-12-09	-0.00648981	-0.00252207	-0.0032662	-0.0213207	-0.00681373	-0.00468385	-0.00710062	0	0	-0.0112783	-0.0108435	-0.00752995	-0.00723951	-0.0040521	0	0.00818335	-0.0119581	0.00218686	0	-0.0586103	0.00490341	0	-0.00425341	0.00198314	0.00483691	-0.00299012	0.0142991	0.0119425	0	0.011596	0.0131837	-0.00256822	0.0358622	-0.00659381	0.0143042	-0.00630917	0.00536003	0.006745	-0.00963283	-0.0033293	0.0145639	0	-0.00208062	0.0153232	-0.014357	0.00143627	-0.00609535	-0.0162904	-0.00563223
2013-12-10	0.00382263	0	0.00652176	0.00241838	0.00466703	0	-0.00237812	-0.00257621	0.00739102	0	0.00302389	0.00188781	0.0171873	0	0	-0.0289396	0.00607259	-0.00547613	-0.00149101	-0.00709002	0.00390549	-0.00511818	-0.00738968	-0.00397023	0.0319657	0.00529892	-0.00364698	-0.00697339	0.00652042	-0.00974859	-0.0137256	-0.00128659	0.013319	0.0773607	-0.00712653	0.0129693	0.0281115	0	0.016202	0.00287596	0.0390475	0.00366133	0.00208062	0.0238975	0.00517753	0.00322408	-0.00441177	0.0251269	0.00563223
2013-12-11	-0.016542	-0.0050633	-0.0174868	-0.015825	-0.0158848	-0.0145815	-0.0177761	-0.0060371	-0.0148371	-0.0158784	-0.0209506	-0.0255147	-0.00628459	-0.0104957	-0.00995387	0	-0.021572	-0.0243327	-0.0451133	-0.0210667	-0.0336932	-0.0385649	-0.0303854	-0.0277305	-0.0376307	-0.0348065	0.0141486	-0.0250462	-0.034368	-0.0400474	-0.0456719	-0.0162236	-0.00615312	0.0102598	-0.019343	0.0472829	-0.00800143	-0.0208463	-0.00956945	-0.0159979	0.025654	-0.0147265	-0.0136021	-0.0238975	-0.0204963	-0.0231559	-0.0153468	-0.0106589	-0.013571
2013-12-12	-0.00388652	-0.00551433	-0.00331309	-0.00122775	-0.00255056	-0.00477518	-0.0048591	-0.00476914	-0.00320822	-0.00771212	-0.0049454	-0.00568223	-0.00911976	0	-0.00753097	0.0499081	0.00954294	-0.0100529	-0.00547839	0.0221895	-0.00201776	-0.00703083	0	-0.0030722	-0.0007104	-0.00558716	-0.0281297	-0.00384414	-0.00504238	-0.015488	-0.00918974	-0.00557653	-0.00205948	-0.00832804	0	-0.00747667	-0.0133617	0.0141013	0.0225797	0.020823	-0.0149975	-0.0069784	-0.00395831	-0.0110675	0.00150489	0.00146306	0.00274007	0.0351699	-0.00570941
2013-12-13	-0.00625002	-0.0106907	-0.0033241	-0.00122926	-0.00916261	-0.0072058	-0.00121847	-0.00130463	0.00534132	-0.00777206	-0.0051776	-0.00097337	-0.0203092	-0.010607	-0.00252298	-0.0201539	0.0307717	-0.0091348	0.0101504	-0.0107811	0.0060411	0.0122457	0.00655126	0.00918843	-0.00320304	0.00787288	-0.00371196	0.00508907	0.0181066	0.007774	0.00057237	0.00819005	0.023491	0.0194305	0.00234101	0.0618379	0.027925	-0.00702579	-0.0130102	-0.00967359	-0.0262782	0.00790518	0.0136557	0.00482069	0.0130721	0.0170325	-0.00799205	-0.0139645	-0.00401607
2013-12-16	-0.00786786	-0.00820207	-0.00389214	-0.00369686	-0.00924734	-0.00483287	-0.0110336	-0.00348736	0.00637215	0	-0.0091782	-0.0086629	-0.00755999	-0.0149212	-0.00760735	-0.0255684	-0.0235977	-0.024253	-0.0204049	-0.0626749	-0.0221261	-0.0211309	-0.0266034	-0.0259955	-0.0343278	-0.0206606	-0.0256134	-0.00169348	-0.00617971	-0.0228198	-0.0197197	-0.011155	-0.0655973	-0.0461596	-0.00730121	-0.0217516	-0.0250972	0	-0.0228788	0.020148	0	-0.00790518	-0.0118065	-0.032887	-0.0251751	-0.00468216	-0.0128708	-0.02486	-0.0176893
2013-12-17	-0.00793026	-0.00260417	-0.00334822	-0.00247219	-0.00223214	0.00241936	-0.00618278	0	0.0105308	0.00389358	-0.00504203	-0.00888018	0.00091545	-0.00724204	-0.0072993	-0.00418586	-0.0107035	0.00117455	0.00079255	0.00828549	-0.00205465	0.0036059	-0.00219208	-0.00943156	0.00086043	0.00404531	-0.00343971	-0.014461	-0.00072246	-0.00527021	-0.00109485	-0.0109472	-0.0405269	-0.029843	-0.00235818	-0.0248188	-0.0206855	0.00468934	-0.00672169	0.0564304	-0.0186965	0.00326265	-0.00370175	0.00120409	-0.0223172	-0.0123503	-0.0404305	-0.0219789	-0.0120678
2013-12-18	0.00119355	-0.00261097	0	0.00247219	-0.00935461	0	-0.00223519	0.00348736	-0.00630519	-0.00389358	0.00189374	0.00972181	0.0149208	0	0	-0.0289382	0.0107035	0.00585215	0.0149403	0.00821741	0.0151054	0.00443647	0.0088756	0.00420279	0.00905094	0.00714037	-0.0073007	-0.0112404	-0.00428525	0.00137752	-0.00446478	0	-0.00674026	-0.00751626	-0.00262674	0.00626268	-0.00542007	0.0113968	0.00306091	-0.0135979	0.00141443	-0.0197375	0	-0.0305461	-0.0089897	-0.00439561	-0.0103683	0.0074575	0
2013-12-19	-0.0115978	-0.010953	-0.00729316	-0.0336462	-0.00263505	-0.0101195	-0.0290095	-0.00698693	-0.0116638	-0.0039088	-0.010354	-0.0185387	-0.00827627	-0.00729487	-0.00772205	-0.00606325	-0.00717396	-0.00585215	-0.00547839	-0.00954914	0.00202388	-0.00094902	-0.00108814	-0.00315044	-0.00158411	0.00080136	-0.0151547	-0.0056422	-0.0220152	-0.0106871	0.00058668	-0.00837386	-0.006786	-0.025353	-0.00977938	-0.0196557	-0.0109291	-0.0276688	-0.0235014	-0.0229365	-0.0289182	-0.0196508	-0.00611135	-0.0216343	-0.00157171	-0.00183722	-0.0295615	-0.0412381	-0.0101191
2013-12-20	-0.0368743	-0.0168818	-0.0402122	-0.04012	-0.0634084	-0.0453583	-0.0126209	-0.0234992	-0.0161277	-0.0284693	-0.026255	-0.0331089	-0.0352861	-0.0228335	-0.0907433	-0.0425974	-0.0241872	-0.00811948	-0.0434045	-0.0225062	0.00805482	-0.0377322	-0.0190979	-0.0226043	-0.0368917	-0.028128	-0.0114197	-0.0283281	-0.0483265	-0.0311679	-0.0304441	-0.022794	-0.031189	-0.0527198	-0.012562	-0.0143345	-0.0140172	-0.011959	-0.0138629	-0.0279666	0.00338901	-0.0329673	-0.00991035	-0.00508422	-0.0258927	-0.00442316	-0.00801441	-0.0387272	-0.0187204
2013-12-23	0.0124431	0.00313129	0.00759128	0.0103135	0.0516547	0.0202282	-0.0143587	0.00492281	0	0.0080268	-0.00218293	-0.00103405	-0.00580103	0.015485	0.0542799	-0.0960357	-0.00993621	0.00354401	0.0130282	-0.0933631	-0.0251841	0.00818291	-0.00347391	0.00322234	0.0236335	0.00246863	0	0.0093749	0.0140475	0.0129934	0.0181251	-0.00864011	-0.0296359	0.0106953	0	0.0434932	0.00148478	0	-0.0172804	-0.037146	0.00169021	-0.0146135	-0.00404586	-0.0246727	0.00282088	-0.0111442	-0.00083276	0.00175902	-0.0125749
2013-12-24	0.00164745	0	-0.00759128	0	-0.00727276	-0.00250627	0	-0.00626961	0.0032464	-0.00400535	0	0.00103405	-0.00978934	-0.00431168	0.00534556	0.0119049	0.00379687	0.00809087	-0.02374	0.0148525	-0.00412202	0.00271282	0.00347391	-0.00537636	-0.0143135	0.00317965	-0.00396826	0.00355835	0.00879155	0.00337905	0.00732116	0.012761	0.0191124	0.0285682	0	-0.00474021	0.0628912	-0.00700232	0.0102763	-0.0199771	0.00960392	0.003547	0.00807541	-0.0129819	-0.00161095	0.00781399	0.0107721	0.00800204	0
2013-12-25	0	0.00267618	-0.00411161	0.00393856	0	-0.00503146	0	0.00626961	-0.00433089	0.00400535	-0.00745781	0.00309575	0.0137053	0.00431168	-0.00534556	0.0377403	0.0280261	0.0104727	0.0164325	0.0850314	0.0242795	0.0135617	0.0124071	0.0139188	0.0439011	0.011303	0.0153879	0.0021915	0.00575532	0.0134806	0.0144108	0.005809	0.00347391	0.014511	0.00750271	-0.00366167	0	0.030544	0.00382654	0.0445899	-0.0161391	0.0015163	0.00214248	0.0154278	0.00642831	0.0187264	0.0052062	-0.00800204	0.00215816
2013-12-26	-0.0124225	-0.0111983	-0.0190142	0.0322317	-0.0147061	-0.0152481	-0.0129683	-0.0225743	-0.030853	-0.0120645	-0.0195649	-0.015426	-0.01562	-0.0117467	-0.0131023	-0.0637158	-0.0244009	-0.0221075	-0.0214154	0.0179822	-0.0211864	-0.0108562	-0.0181107	-0.023942	-0.0371545	-0.0177755	-0.0189729	-0.0151247	-0.0130762	-0.0101129	-0.0111007	-0.0276356	-0.0544449	-0.0361334	-0.0226792	-0.0301643	-0.0488947	-0.0259508	-0.0251383	-0.0401511	-0.0166507	-0.0292104	-0.0121116	-0.0149318	-0.015742	-0.0265404	-0.0170897	-0.0486144	-0.0145807
2013-12-27	0.020211	0.00852214	0.0119262	0.0346625	0.0123985	0.0101912	0.0129683	0.0149561	0.0221346	0.00805914	0.0162569	0.0265502	0.01562	0.0117467	0.0157787	0.0945738	0.0387304	0.0174666	0.0230439	0.025085	0.0232001	0.0135253	0.0203004	0.0196798	0.0443272	0.0138187	0.00755321	0.0234813	0.0313852	0.0260076	0.0295937	0.0177057	-0.00499267	0.00798263	0.00761701	0.0112783	0.0192	0.00240906	0.0110355	0.00410419	0.0231859	0.0266819	0.0219613	0.0108518	0.0185414	0.0111442	0.00609758	0.0164688	0.0416217
2013-12-30	-0.00245299	-0.00852214	-0.00415801	0.0206193	-0.00967313	-0.0235104	-0.0129683	-0.00225175	-0.00219154	0	-0.00442772	-0.00510764	0.0277777	-0.0192373	-0.00267635	0.0361703	-0.00363912	-0.0070021	-0.00734922	0.055377	0.00401526	-0.00631052	-0.0100296	0.00532483	0.00321104	-0.00570906	-0.00755321	-0.00352095	-0.00074331	-0.0138843	-0.0080891	0.0112918	0.0392603	-0.0267366	0.00513584	0.0188859	0.0174289	-0.0118602	0.00322269	0.00141677	0.0112752	-0.0137652	0.0155083	0.00049048	0.00438335	-0.00965115	-0.00609758	0.016202	0.0059773
2013-12-31	0.0146285	0.00852214	0.0112461	0.0234914	0.0119808	0.0107551	0.0195205	0.012545	0.0141599	0.00865806	0.024763	0.0259942	0.0268993	0.00375235	0.0234593	-0.0215448	0.0211927	0.0116431	0.0242902	-0.00529069	0.0168873	0.0160719	0.0156189	0.0171124	0.015084	0.0326876	0.00755321	0.00702954	0.0223049	0.00999163	0.0086593	0.00576762	0.00240334	-0.015336	0.00242359	-0.00110112	0	0.00243191	0.0140577	0.016537	0.0695652	0.0198228	0.0114109	0.00716615	0.00910357	0.0063209	0.00499169	-0.0079396	0.0223934
2014-01-02	-0.0121755	0	-0.00708804	-0.0319303	-0.00732604	-0.00557822	0.00130531	-0.00625281	-0.0108744	-0.00465272	-0.0106627	-0.0159498	-0.0147827	-0.00375235	-0.00224635	0.00181324	-0.0128725	-0.00464098	-0.00722532	0.00061664	-0.0059277	-0.00976135	-0.0123104	-0.00944145	-0.0102276	-0.0126464	-0.00396826	-0.0118651	-0.0103552	-0.0113056	-0.0218269	0	-0.0109322	0.00225904	0.00509726	0.015668	0.00562589	0.00242601	0	-0.00201348	-0.0397193	0	-0.0134997	0.0111354	-0.00910357	0	-0.0100084	-0.0124193	-0.00819197
2014-01-03	-0.016053	-0.00582308	-0.0119262	-0.0294862	-0.00972203	-0.00777542	-0.0155123	-0.0103581	-0.00878547	-0.00400535	-0.0205555	-0.0253772	-0.0206733	-0.0196147	-0.0158673	0.0312107	-0.0408973	-0.0151025	-0.0236432	-0.00829469	-0.0258973	-0.0400271	-0.0286192	-0.0194232	-0.0357245	-0.0289758	-0.00758335	-0.0241611	-0.0247967	-0.0264112	-0.022314	-0.00849334	0.00725414	-0.016686	-0.0202737	-0.00616502	0.0235631	-0.0193278	-0.0140577	-0.0327795	-0.0172821	-0.0198228	-0.0195308	-0.0242032	-0.024961	-0.0240072	-0.0266154	-0.0290565	-0.0180826
2014-01-06	-0.0125263	-0.00269906	-0.0151106	-0.0237205	0.00234192	-0.0104622	-0.02958	-0.0136739	0.0131494	-0.00805914	0.00556732	-0.00715673	-0.00477075	-0.0115683	-0.0157363	-0.0785075	-0.00993621	-0.016667	-0.0124522	-0.0023648	-0.00509737	0.0110364	0.0172697	-0.00999063	-0.0166701	0	-0.0354777	-0.0141427	0	0.0142719	-0.0280177	-0.0364814	-0.0318218	-0.0688563	-0.0336003	-0.0310331	-0.0235631	-0.0501498	-0.0214642	-0.0628098	-0.0485075	-0.0494577	-0.0158499	-0.0671507	-0.0450264	-0.0292779	-0.0509158	-0.0587836	-0.0418446
2014-01-07	-0.0012613	0	0	-0.00383779	-0.0173028	0.00524477	-0.0107012	0.002292	-0.00984583	-0.00405406	-0.00556732	-0.00419854	0.00569576	-0.00388602	-0.0027116	-0.00190114	-0.00731788	0.00239808	-0.00502461	0.0194972	-0.00821023	-0.0120357	-0.012607	0.00216861	-0.00249346	-0.0156992	0.00414251	-0.00233145	-0.00497091	-0.00266541	-0.00583764	-0.00141643	-0.0748623	0.00122825	-0.00538016	-0.027003	0.0146191	-0.00260078	0.00393701	-0.0120132	0.00812712	-0.00921166	-0.00597503	0.0393086	0.00298063	-0.00195656	-0.0112344	-0.00227661	-0.0236716
2014-01-08	0.0012613	0.00539085	0	0.0213044	-0.00716564	0.00781593	0.00275482	0.00547947	0.00984583	-0.00407056	0.00645523	0.00733591	0.0103805	-0.00390118	0.0027116	0.0804086	0.00111705	-0.00707755	0.00752748	0.0768886	0.00821023	0.00465478	0.00337743	0.0121116	0.00671811	0.00334763	-0.0162537	0.0100997	0.0134087	-0.00345994	0.00407458	-0.00746936	-0.0271712	-0.0290597	-0.0160278	-0.0285454	-0.0323062	-0.0258521	-0.00722974	0.00928001	-0.00147275	-0.0242436	-0.00409445	-0.019806	-0.00682597	-0.00984066	-0.0110532	-0.0134808	-0.0173973
2014-01-09	-0.0012613	-0.0112639	-0.00794868	0	-0.00761985	-0.00259853	-0.00275482	-0.00777147	-0.0065531	-0.0040872	0.00993495	0.00401936	0.00664454	-0.00391645	-0.00543058	-0.0248902	-0.00752425	-0.0279948	-0.0203069	0.0245905	-0.0216973	-0.0281456	-0.0150038	-0.0107586	-0.0211774	-0.0217492	-0.0285551	-0.0114577	-0.0163779	-0.0261766	-0.00994649	0	-0.0279302	-0.0255987	-0.00811128	-0.00596779	-0.0151028	-0.0487367	0.0104988	0.0108882	-0.00344489	-0.0129106	-0.0101719	0.0277205	0.00554964	-0.0171558	-0.00433169	-0.0394633	-0.0157226
2014-01-10	-0.00421586	0	-0.00801237	0.0186457	0.00241255	0.00259853	0.00412939	0	-0.00329273	0	0.0126612	0.00207777	0.009306	-0.00393185	-0.00272639	-0.0264493	-0.0410028	-0.0275253	-0.0232269	0.0151219	-0.0136715	-0.0308356	-0.00586428	-0.0144358	-0.0400519	-0.0257312	-0.0338568	0.00092364	-0.0101104	-0.00072801	0.00061972	-0.0198312	0.021102	0.00258956	-0.0274232	-0.0349203	-0.00946494	-0.031061	-0.0291411	-0.0307558	0.00663312	-0.0176693	-0.002213	0	-0.0245649	-0.0207367	-0.0102853	-0.0215584	-0.00662473
2014-01-13	0.00126662	0.00316671	0.00801237	0.00491401	0.0123729	0.00517689	-0.00550966	0.0136739	0	0	-0.00195419	-0.00311827	0.00730632	0.0117495	0.0131734	0	-0.017054	-0.00896484	-0.00611089	-0.0538437	-0.0104312	-0.00305415	0.00114695	-0.00439924	-0.0124687	-0.00868949	-0.0044823	-0.0050633	-0.00300829	-0.00910427	-0.00232594	-0.0198609	0.0339994	0.0230091	0.00536674	-0.0289268	-0.0502543	0.0254336	-0.0334845	-0.0537668	-0.0420062	-0.0144804	-0.00611113	0.00668675	-0.00218388	-0.00700889	-0.0298909	0.014323	-0.00466357
2014-01-14	0	-0.00588903	0.00428791	0.00122474	-0.00238284	-0.00777542	0.00413509	0.0103581	-0.0233578	0	0.000869	0.00415554	-0.0119485	-0.00390118	-0.00772801	0.0513395	0.0145396	0.0165855	0.0113192	-0.0115435	0.00852338	0.012742	0.0152154	0.0153134	0.0186452	0.0139325	0.0173685	0.0155974	0.0135615	0.0048876	0.0122663	0.0154813	0.0368406	0.017123	0.0301678	0.0465394	0.00880726	0.00842938	0.0192711	0.0214944	-0.00178914	0.0242087	0.00417073	0.016196	0.0190564	0.024521	0.022028	0.0306891	0.0158996
2014-01-15	-0.0153064	-0.0169534	-0.00797795	-0.0247844	-0.00758335	-0.00783635	-0.00690134	-0.0139862	-0.0147378	-0.00822486	-0.0181883	-0.013419	-0.0151064	0	-0.0243436	0.0139497	0.0011742	0	-0.00695051	0.080391	-0.00745398	-0.012742	-0.00127092	-0.00544219	0.022796	-0.0104036	0.00396564	-0.00684805	-0.00672591	0.00146163	-0.00646156	-0.0077107	-0.0142346	-0.0104059	0.0239464	-0.00203211	-0.0309742	0.00808142	0	0.0199828	0.00510335	-0.0143392	-0.00194418	-0.0107129	-0.0051613	0	-0.0149518	-0.00943403	-0.0158996
2014-01-16	-0.00429369	-0.00881881	-0.00432233	0.0099876	-0.0076413	0	-0.00555557	-0.00136395	0.00228154	-0.00413794	-0.00532152	-0.012537	-0.00368082	-0.00391645	-0.00278607	-0.0209982	-0.00521053	0.00867867	0.00781593	-0.0165275	0.00213538	0.0069172	-0.0022634	0.0076108	-0.00693912	0.00865901	0.0126722	0.0136495	0.0370586	0.00977036	0.0105171	0.00624658	0	0.0194744	-0.0104772	-0.00325999	0.00157171	0.0137819	0.0142134	0.0321571	-0.00331422	0.0251011	0	-0.00066302	0.00430293	-0.0052621	-0.00353187	0.00236687	0.00466357
2014-01-17	-0.0129928	-0.00607905	-0.0118271	-0.0160284	-0.00242522	-0.0105449	-0.0251036	-0.01236	-0.0149239	-0.0083276	-0.00669197	-0.021199	0.00184211	-0.00853864	-0.0112226	-0.0115608	-0.0105032	-0.00994476	-0.0121847	0.031204	-0.0161277	0.00384818	-0.00696372	0.00674675	-0.0131094	0.00771869	-0.0210626	-0.0233272	-0.00874982	0.0138054	-0.0157787	-0.0155042	-0.0401029	-0.01822	-0.0242017	-0.0102565	-0.0118485	-0.027475	-0.0108109	-0.0508792	0.00687113	-0.0222168	-0.0188023	-0.0385378	-0.00128894	-0.0122501	-0.0257385	-0.00950126	-0.0184476
2014-01-20	0	-0.00281823	-0.0119687	-0.00633154	-0.00771891	0	-0.0158345	0.00230044	-0.00579981	0	-0.00538601	-0.0107704	-0.00951004	-0.00396564	0	-0.0927196	0.00661973	-0.0012677	0.00087527	-0.0411652	-0.00108448	-0.00771122	-0.00242736	0.00856995	0	-0.0120936	-0.00846142	-0.00795331	-0.0034718	-0.0264198	0.00116302	-0.00484804	0.00272414	-0.00670862	-0.00819917	0	-0.0152125	-0.00564336	-0.0109291	0.00574302	0.0100935	-0.00115274	0.00424029	-0.00310666	-0.00387681	-0.00329218	0.00098961	-0.0141207	0.00236687
2014-01-21	0.00868061	0	0.00820453	0.00759305	0.00528779	0.00264667	0.0072286	0.00275356	0.00811034	0.00417247	0.0098523	0.00859447	0.00569048	0	0.00842871	0.0422734	0.0247298	0.012466	0.018206	0.0270243	0.0182781	0.0242176	0.0174312	0.00425759	0.0208166	0.0172783	0.0128862	0.00560133	0.0153456	0.00559907	0.00648801	0.0170501	0.00939722	0.0508515	0.0163316	0.00205973	0.0195732	0.00564336	0.00342818	0.00961717	-0.00175902	0.0205487	0.00618675	0.0130519	0.0128647	0.0187837	0.0501552	0.023622	0.0114172
2014-01-22	0.018412	0.00889727	0.00813776	0.0221927	0.0100909	0.0131293	0.0210954	0.016364	0.0205581	0.00829307	0.0194181	0.0286808	0.0161009	0.0164207	0.0134976	0.0575764	0.0404324	0.0209374	0.0355504	0.0166715	0.0291884	0.0301088	0.0183747	0.018156	0.0489425	0.0310785	0.0252847	0.0229534	0.0110693	0.0235117	0.0184597	0.0612946	0.075251	0.0952738	0.02118	0.0315944	0.038414	0.0353823	0.0329885	0.0939881	0.0478795	0.0958237	0.0328169	0.0500812	0.024412	0.0188345	0.0687629	0.0588152	0.0402475
2014-01-23	-0.00980609	-0.00889727	-0.0125472	-0.0161595	-0.0100909	-0.0104896	-0.0139187	-0.00996837	-0.00339713	-0.0124655	-0.0129772	-0.0158492	-0.017025	-0.0124551	-0.0079177	0.0391866	0.00379687	-0.00601588	-0.0116753	-0.0090977	-0.00726974	-0.0120699	-0.0126312	-0.01471	-0.00415141	-0.0141996	-0.00431407	0.00953428	-0.019545	-0.00889177	-0.0213896	-0.00415657	-0.00117699	0.00796528	-0.00511074	-0.00399521	-0.0145708	0	-0.00331675	0.00450741	-0.0144895	0.0597787	-0.00407775	-0.0130678	-0.00709371	-0.00837159	0.00758242	-0.0222576	-0.0155142
2014-01-24	0.0025674	0	0.00440946	0.0124535	0	0	0.00142918	0.00227428	0.00452694	0.00417247	0.00110632	-0.00215285	-0.00862246	0.00460679	0.0023819	0.0944558	0.0280261	0.00601588	0.00418542	-0.00095689	0.0124302	0.0083973	0.0102836	0.0105292	0.00816431	0.00422834	0	-0.00680854	-0.0115386	-0.0110658	-0.00588556	0.0371359	-0.0125918	0.0217594	0.00511074	0.0202107	0.0289324	0.0238841	0.0249357	0.0294372	0.0144895	0.0532015	0.0119146	0.0148513	0.0297051	0.0119381	0.0949932	0.0222576	0.0132667
2014-01-27	-0.00557105	-0.0118289	-0.00820453	-0.00247832	-0.00243704	0.00263274	-0.00142918	-0.00501026	-0.00112982	-0.00417247	-0.0120135	-0.018332	-0.00963863	-0.00460679	-0.00516797	-0.013297	-0.0267637	-0.0196854	-0.0229191	-0.0607376	-0.023962	-0.0293024	-0.0287517	-0.0321965	-0.039988	-0.0340107	0	-0.0247487	-0.0384797	-0.0419918	-0.0328442	-0.017204	-0.0440385	-0.00814885	-0.0159866	0.0105367	-0.00300639	0.0131719	-0.0104236	0.0352419	-0.0193664	-0.0260117	-0.0179255	0.00629796	-0.0188762	0.0230704	0.0065833	-0.0291187	-0.00225262
2014-01-28	0.0128097	0.00900267	0.0119687	0.0184394	0.00486816	0.0130607	0.0195446	0.00999554	0.00675983	0.00417247	0.00780296	0.0215596	0.0107039	0.00460679	0.0162091	-0.0222939	0.00236276	0.00747926	0.00596508	0.080851	0.00735375	0.00183528	0.00694792	0.00216099	0.0151679	0.00348622	0.0124599	0.0124509	0.00407675	0.00427943	0.00719773	-0.00580107	0	-0.00785718	-0.00259329	-0.0105367	0.00150433	-0.00262055	-0.00393701	-0.0170062	0.00317267	0.00422635	0.00601095	0.0389916	0.00165563	-0.00309718	-0.0113503	-0.0159032	0.00225262
2014-01-29	0.00844956	0.0145168	0.00810731	0.0109026	0.00765978	0	0.0262991	-0.00135716	0.00224316	0.0124139	0.0108229	0.00840405	0.0066322	0.0156355	0.00820157	0.084862	-0.00110193	0.00619027	-0.00084998	0.095386	0.00937605	0.00388883	0.00239927	0.00538214	0.00916415	0.00682818	-0.00814581	-0.00135175	0.00309498	0.00509459	0.00722541	-0.00549075	0.0221855	0.0314125	0	0.0167287	-0.00263406	-0.0158691	0.00393701	-0.0207341	0.0034055	-0.0170136	0	-0.00621216	-0.00082747	0	-0.0125553	0.0092835	-0.00677313
2014-01-30	-0.00972318	-0.00887234	-0.0118714	-0.0206946	-0.00523456	-0.00520383	-0.00547947	-0.0100092	-0.00900299	-0.00825882	-0.0130461	-0.0159513	-0.0143811	-0.00778719	-0.0300062	0.0313094	-0.0274646	-0.0136695	-0.0214877	0.0333644	-0.0146232	-0.0173877	-0.0210834	-0.0121508	-0.0209275	-0.00856978	0	-0.0115369	-0.00361174	-0.0123215	-0.0193312	-0.0117689	-0.0116476	-0.0267622	-0.00811128	0.00845184	-0.0144215	-0.0104517	0.00326905	-0.0211732	-0.0114789	0.00190476	-0.00601095	0.0017122	-0.012495	0.00154979	-0.0386402	-0.00463098	-0.0110642
2014-02-07	-0.00297809	-0.00281823	-0.00440946	-0.00864737	-0.00242522	-0.0026121	-0.0124397	0.00273973	0.00563636	-0.00415513	0.00111222	0	-0.00295501	-0.00784831	0.00838161	0.0142351	0.00870412	0.00374662	0.01209	0.0951435	0.00733833	0.00486675	0.00359273	0.00325468	-0.00770838	-0.00875375	0.0204524	-0.00796817	-0.0239983	-0.0110245	-0.0153618	0.00866707	0.0233118	0.0134706	0.0161573	0.015563	-0.0072895	0.00537347	0	0.0211732	0.00318823	0	0.00382933	-0.0193144	0.00292949	0.0100155	0.0149753	0.0112507	-0.004263
2014-02-10	0.0127013	0.00609615	0.0125472	0.0172206	0.00524724	0.00781593	0.0165521	0.00998193	0.0111783	0.00415513	0.0119338	0.0138187	0.00963863	0.00784831	0.0427914	0.0168189	0.0223766	0.0329685	0.0221771	0.00755535	0.0247588	0.0238718	0.0208681	0.0195743	0.0492552	0.0292418	0.0968044	0.0245244	0.0222522	0.0204261	0.0208316	0.0201613	0.0339066	0.0956302	0.0212382	0.0104909	0.0329513	0.0514407	0.0142582	0.0187414	0.0196394	0.0423812	0.0122102	0.0272147	0.0219062	0.0095366	0.0266175	0.0181927	0.0265904
2014-02-11	0.0162741	0.00837994	0.0270619	0.022668	0.0124026	0.0184278	0.0344213	0.0138984	0.0143474	0.0123628	0.0264485	0.0301893	0.0133662	0.0155142	0.0954486	-0.0668112	0.025412	0.00240932	0.00251546	-0.0183645	0.00791641	0.00562748	0.00574352	0.00556072	-0.00496339	0.0100888	-0.0150437	0.00681388	0.0124145	0.0136915	0.0180457	0.0027027	0.0160304	0.00701533	0.0510691	-0.00186532	0.0169934	-0.00997578	0.00385357	0.0218555	0.00143954	0.0045496	0.00403715	0.0166785	0.0121903	-0.00151976	-0.00780308	0.0131526	0.00860289
2014-02-12	0.00289316	-0.00278552	-0.00730819	-0.0105466	-0.00478279	0.00254453	0.0170362	0.00089008	0.00328192	0	-0.00428817	-0.00519173	-0.00566873	-0.00385605	0.0782038	0.00148478	-0.0241573	0.0386807	0.00584492	0.029387	0.00101041	-0.00280978	0.00237182	0.00316373	0	-0.00169205	0.0370059	-0.00450162	-0.00860303	-0.00214504	-0.0023663	0.00303184	0.00599916	0.0355843	0.0221178	0.0587338	0.0123773	0.0273851	0.0171596	0.0320583	0.00335089	-0.00866201	-0.00215112	-0.0060883	0.00483482	0.00795308	-0.0276616	0.0151748	0.00632513
2014-02-13	0.0123053	0	0.00730819	0.0129281	0.00239425	0.0101139	0.0392407	0.00488131	0.0108626	0	0.0104735	0.0243879	0.00184916	0.00385605	0.0908187	-0.0424306	-0.0185088	-0.0116431	-0.0108822	-0.0550721	-0.0119884	-0.00564336	-0.0150231	-0.0204767	-0.019856	-0.0041364	-0.0109208	-0.00274304	-0.00692313	0.0006605	-0.00904337	-0.022794	-0.0220295	0.00976511	-0.0271892	-0.0289358	-0.0193613	-0.0174093	0.00690741	-0.0377795	-0.0261453	-0.0368426	-0.0119146	0.014851	-0.0227652	-0.011381	-0.0131378	-0.0196329	-0.0194181
2014-02-14	-0.00408497	-0.0027933	-0.00730819	-0.00357441	0.00238854	-0.00504415	-0.0100453	-0.00221582	-0.0075914	0	-0.00085088	-0.00801461	-0.00092415	-0.00385605	-0.0182896	0.0402026	0.00985073	0.00350718	0.00419948	0.00500087	0.00407997	0.00282566	0.00929322	0.00428955	0.00924164	0	0.0938979	0.0122583	0.00311163	0.00214362	-0.00055797	0.0214476	0.0111474	0.031388	0.0098523	0.0536284	0.00954486	0.00254194	0.016755	-0.014601	0.00171548	0.00094967	0.00597503	0.0130017	0.0122601	0.0177732	-0.0101811	0.00889636	0.00640822
2014-02-17	-0.00286944	0.0027933	-0.00428791	-0.00454601	0.00238284	-0.00253165	-0.0175689	-0.00133185	-0.00436396	-0.00410397	-0.00747627	-0.0101464	-0.00092501	0.00385605	-0.0104744	0.0125602	0.0110064	0.00116633	0.00083778	0.0951773	0.0048741	0.0028177	0.00684408	0.00427123	0.00245008	0.0032893	0.00344116	0.00583525	0.0109431	0.0308964	0.014407	-0.00709822	0.00244446	0.00908165	0.0026462	-0.00275198	-0.00807048	0.0025355	-0.00679225	-0.00846224	0.00974667	0.0220614	0.00405351	-0.00595683	0.0113087	0	0.00708118	-0.0111329	0.00668473
2014-02-18	-0.02032	-0.0027933	-0.0198395	-0.0329097	-0.0123729	-0.015326	-0.0142287	-0.0161222	-0.0176488	-0.00825882	-0.0276074	-0.0301576	-0.0182781	-0.00385605	-0.0252869	-0.0435177	-0.0259796	-0.025846	-0.0341795	-0.0196634	-0.0348381	-0.0373811	-0.0300976	-0.0229028	-0.0447911	-0.0350346	0.00957272	-0.016748	-0.0207647	-0.0273613	-0.021689	-0.0160715	-0.0235408	-0.0233083	-0.0124985	0.00172087	-0.00702276	0.00505179	-0.0168701	0.00200664	0.0113323	0.00231857	-0.0100285	-0.0275608	-0.00362101	-0.0079022	-0.0102129	-0.0266607	-0.00222328
2014-02-19	0.0946625	0.0143488	0.0277881	0.0341081	0.0151458	0.0229018	0.0330587	0.0454523	0.0635922	0.0123628	0.0246012	0.0291224	0.0182781	0.0348026	0.0955626	0.00763946	0.00384431	0.0188275	0.00690849	-0.0400281	0.00418673	0.00779754	0.00700453	0.0121903	-0.00256246	-0.00087806	-0.0130139	0.0239157	0.0108566	0.0245625	0.013878	0.0174274	-0.00752716	0.0270924	0.0245817	-0.0194451	0.0180119	-0.00252271	0.00314565	-0.00046271	0.017586	0.0628291	0.0119146	0.006733	0.0120194	-0.00340587	0.0113412	0.0111477	0.0129523
2014-02-20	0.0274402	-0.0115555	-0.0116387	-0.0230174	-0.00754421	-0.00504415	-0.0252726	-0.0244554	-0.033988	-0.0123628	-0.0105936	-0.0227453	-0.0153204	-0.00749067	-0.0155436	-0.034059	-0.0291992	-0.0224225	-0.0191144	-0.0449915	-0.0305432	-0.0195499	-0.0201446	-0.0176563	-0.0316701	-0.0299827	-0.0545461	-0.00447381	-0.0136712	-0.0174479	-0.013878	-0.0115845	0.0187854	-0.0626422	-0.0171169	-0.0151919	-0.0124635	-0.0253243	0	-0.00836566	-0.00614369	-0.0259984	-0.00593954	-0.00167901	-0.00920191	-0.00303721	-0.0364616	0.0244291	-0.00440391
2014-02-21	-0.0400961	0	-0.00804211	-0.0061463	-0.00760156	-0.0101653	-0.0169473	-0.0124557	-0.0262712	0	-0.010707	-0.00851198	-0.00295779	-0.0113423	0.0175047	-0.0174746	-0.0314355	-0.0229368	-0.0231833	-0.0180485	-0.0303948	-0.0170496	-0.0253178	-0.0303264	-0.0298369	-0.0153928	-0.0250658	-0.00539513	0.0116	-0.0028561	-0.00241235	-0.0334526	0.00608786	-0.0330167	-0.0201214	0	-0.0314751	0.0450823	-0.0132787	-0.0525386	0.0204113	-0.0461374	-0.0100695	-0.0321331	-0.0198911	-0.00993512	-0.0633696	0.00442846	-0.0171705
2014-02-24	-0.0429792	-0.0206677	-0.0162809	-0.025982	-0.0178287	-0.0184753	-0.0331492	-0.021263	-0.0258412	-0.0132176	-0.0307854	-0.0376405	-0.023569	-0.0198407	0	0.0237541	-0.00801573	-0.0159585	-0.0319261	0.0271241	-0.00668303	-0.0295323	-0.0273534	-0.0116495	-0.0195626	-0.0267832	0.00372579	-0.0264404	-0.00487125	-0.017809	-0.0178707	-0.0534965	-0.0911714	-0.105432	-0.0230273	-0.0336683	-0.0519547	-0.0450823	-0.0429195	-0.105379	-0.0797331	-0.105412	-0.0436067	-0.0606443	-0.0414372	-0.0229181	-0.0554007	-0.0492459	-0.0797488
2014-02-25	-0.00768457	0	-0.0204089	-0.0127358	-0.00532897	-0.0026053	-0.0161669	-0.00872566	-0.0125989	-0.00421053	-0.020138	-0.0132431	-0.0138814	0.00387097	-0.0455209	-0.0713431	-0.0382212	-0.0289835	-0.0243943	-0.105246	-0.038738	-0.0220395	-0.0279652	-0.0316473	-0.0313718	-0.0151023	-0.0476008	-0.0153655	-0.0314148	-0.0166083	-0.0175284	-0.00788144	-0.0483233	0.0144598	-0.0289794	-0.0909017	-0.0186165	-0.0472111	-0.0331	0.0285554	0.016958	-0.0204678	-0.0278118	-0.0353128	-0.0198539	-0.0323446	0.0130849	-0.0348323	-0.0118799
2014-02-26	0.0145105	-0.00857965	0	-0.00514008	-0.00246914	-0.0026121	0.00413509	0.00506097	0.00689183	0	0.00230894	0.00895433	0.007936	-0.0116582	0.030008	-0.00252419	0.00709097	0.0025663	-0.00380636	-0.0400814	0.00579175	-0.0171119	0.0025177	-0.0145598	-0.00879539	-0.012418	0.0546418	0.00606463	-0.00370209	0.00506202	0.00565584	0.006385	0.00282041	-0.0201598	0.00285063	0.0235117	-0.0218881	0.0185664	0.0183741	-0.0245554	-0.00173246	0.00528822	0.0043969	0.00190823	-0.00218198	0.00687566	0.010346	0.0163865	0.00245743
2014-02-27	0.0194181	0.00572794	0.0128043	0.0487779	0.00779811	0.00781593	0.0335439	0.00640441	0.00798089	0	0.0100965	0.00982108	0	0.00778719	0.045835	-0.0290619	-0.00833708	-0.0025663	-0.0125924	-0.0561756	0.00115433	-0.00646081	-0.00773057	0.0071578	-0.0097505	0.00387457	-0.0250527	0.00093399	0.0132639	0.00796283	0.00817747	-0.0109167	-0.00415042	-0.0415815	-0.0160692	0.0225866	-0.0113375	-0.0158542	-0.0149459	-0.0270361	-0.0117106	-0.0398116	-0.015326	-0.00625871	-0.0070145	-0.00687566	-0.0586163	-0.0212043	-0.0194731
2014-02-28	-0.00629923	-0.00572794	-0.00446287	-0.002457	-0.00779811	-0.00259853	-0.00667292	0	0.00566189	-0.00422834	-0.00343054	-0.0055323	-0.00905488	-0.00778719	-0.0111947	0.0180495	0.0449318	0.0327207	0.0389375	0.0306792	0.0393627	0.0394002	0.0420249	0.0447489	0.0611234	0.0366611	0.00340201	0.00328948	0.0130245	-0.00075166	0.00246488	0	0	0.0289982	0.0186279	-0.0139591	0.017581	0	0.022336	0.0860477	0.0117106	0.0308049	0.0129834	0.00625871	0.0152808	0.00687566	0.0666254	0.0235656	0.00960691
2014-03-03	-0.0131188	-0.00335651	-0.00384123	-0.0161194	-0.00495664	-0.00783635	-0.00806673	0.00636366	0.00675222	0	-0.00666593	-0.0054037	-0.0111167	-0.00391645	-0.0269948	0.0067912	-0.013545	-0.00623659	-0.027299	0	-0.0142987	-0.0136774	-0.0163825	-0.0171973	-0.0158073	-0.0166808	0.0108839	-0.00703068	-0.0135571	0.00433515	-0.0068344	-0.00645531	0.0442565	0.0204125	0.0107315	-0.0117833	0.0123713	0.0054025	0.0106526	0.0773284	0.00321504	-0.00426667	-0.00440723	0.0199046	0.00690849	0.0171832	0.0161422	0.00909764	-0.00960691
2014-03-04	-0.0080354	0.00335651	0	0.00871194	0	0	0.0329292	0.0009058	0	0.00422834	0.00230362	0.00983199	-0.00710029	0	-0.0196559	-0.00084638	0.00138002	-0.001252	-0.00286704	-0.0226074	-0.00112575	0	0.00385179	0.00231014	0.00181526	0	-0.0180796	-0.00281512	-0.00026636	0.00787177	0.0005782	0.010987	0.00539684	-0.0368273	0.0078344	-0.0143257	0	0.0157694	-0.00331675	0.0250169	0.0279994	0.0423814	0.0108363	-0.00118997	-0.0108156	-0.00516386	-0.00788026	0.00698693	0.0120826
2014-03-05	-0.0269845	-0.00624252	-0.00450017	0.00247525	-0.00290276	-0.0105449	-0.0235243	-0.00863838	-0.0135503	-0.00847463	-0.0192827	-0.0120655	-0.0123317	-0.00393185	-0.00982951	0.0890556	-0.0203751	-0.00866775	-0.0107043	0.0216883	-0.0045157	-0.0170748	-0.00385179	-0.0201026	-0.0305973	-0.00189708	-0.00724779	-0.00704482	-0.00822555	-0.0230433	-0.0169891	-0.024024	-0.0177278	0.00147005	-0.0078344	0.00519689	-0.00287298	-0.0157694	-0.01136	-0.00495357	0.00646167	-0.0212278	-0.0084833	-0.00443233	-0.00130577	0.00516386	-0.0337924	-0.0160846	-0.0145884
2014-03-06	0.00537302	0.002886	-0.00387347	0.0110634	0.00538415	0.00264667	0.0274351	0.00136893	0.00679812	0	0.0114287	0.00652713	0.0103345	0.00393185	-0.0264955	-0.0171879	0.0150169	0.00490231	0.00770902	0.0236255	0.00676593	0.00640535	0.00385179	0.00820638	0.00873618	0.00189708	0.0110414	0.00521904	0.00502362	0.0137563	0.0244754	0.0348917	0	0.0332281	-0.00535137	0.0189579	0.0291637	0.0263208	0.01136	0.0666313	0.0268314	0.0952626	0.0320883	0.0147548	0.0129816	0	0.0957564	0.0564539	0.040736
2014-03-07	-0.00247627	0	0	-0.0185076	-0.00538415	-0.00530037	0.00130022	-0.00916177	-0.0159348	0.00424629	-0.00815	-0.00876569	-0.00515391	-0.00393185	0.00802263	-0.0190937	-0.0109786	-0.0137875	-0.0145035	0.0505846	-0.0204367	-0.00859255	-0.00771847	-0.0164807	-0.00873618	-0.0123959	-0.0334969	-0.0137726	-0.00818467	-0.0203659	-0.0238877	-0.0233796	-0.0110176	-0.0391213	-0.013362	-0.00982905	-0.0246527	-0.0105514	-0.00733581	-0.00043563	0.0030145	-0.0163073	-0.0169277	-0.0115138	-0.0129816	-0.0103545	-0.0183106	-0.0311287	-0.0261476
2014-03-10	-0.0336166	-0.0208695	-0.0209158	-0.037817	-0.0129573	-0.0192271	-0.0408437	-0.0563196	-0.0246238	-0.0170944	-0.0337645	-0.0430121	-0.0220586	-0.0125539	-0.00207377	-0.0612774	-0.0306019	-0.0360581	-0.0276493	0.00047418	-0.0335931	-0.0406127	-0.0441982	-0.0405747	-0.0405104	-0.0387603	-0.062192	-0.0503157	-0.0369142	-0.0374199	-0.0263666	-0.0243302	-0.0152675	-0.0819532	-0.0382138	-0.0440208	-0.0413506	-0.0428018	-0.022336	-0.0315754	-0.0250863	-0.0868355	-0.0305547	-0.0397795	-0.0481806	-0.0346196	0	-0.0371877	-0.0217827
2014-03-11	-0.0025674	-0.00936198	-0.00397089	0.0141263	0	-0.00271248	0.00135263	0.00291687	0.00117523	0	0.00241546	0	0.00219861	0	0.0185109	-0.0017094	0.00576474	0	-0.00501883	0.0338383	0.00118554	0.0100101	0	0.00123533	0.0150155	0.00596646	0.0120109	-0.00800265	0.00055901	-0.00309393	0.00129193	0.0162857	-0.0128196	0.0304071	0.0112361	-0.00538192	0.013133	0.0687161	0.00409837	0.0593629	0.0299368	0.0393018	0.0065418	-0.00124124	0.00728601	0.0156253	0.0769386	0.0186203	0.0171801
2014-03-12	0.0303821	0	0.00397089	0.0149351	0	0.00271248	0.0120921	0.00773698	0.0211513	0	0.0117521	0.0250838	0.0125129	-0.00399734	0.0957071	-0.00772868	-0.00576474	0.0038112	-0.00504415	-0.0678805	-0.00118554	0.00331455	-0.00927515	-0.00743498	-0.00206795	-0.00683955	-0.00826793	0.0115389	0.00383476	0.00538609	0.00197773	0.0269415	0.0128196	0.00736295	-0.00826695	0.00538192	0.0125472	0.0350379	0.0328558	0.00731882	-0.0125205	0.0595502	0.0109065	0.00566173	0.0072333	0.0173917	0.0513915	0.0319866	0.0585768
2014-03-13	0.0111594	0.0123003	0.0124714	0.0149629	0.0104625	0.0161222	0.0103628	0.0119705	0.0148388	0.0304233	0.0321435	0.0102149	0.00619822	0.0165512	-0.0259964	0.0111446	0.00988772	0.0169729	0.00805847	0.024994	0.00826939	0.00659633	-0.00130869	0.00990107	0.0149695	0.0185442	0.0119663	0.00047056	0.0109351	0.00298954	0.00128772	0	-0.0113127	-0.00386848	0.0109097	0.0216467	0.00497513	-0.0123009	0	-0.0185413	0	0.00903692	0.0043879	0.0316053	0.00852214	0.00320256	-0.0275544	-0.00454805	0.0403399
2014-03-14	-0.0220246	-0.00933438	-0.00785859	-0.00995033	-0.00250104	-0.013417	-0.0116992	-0.0119705	-0.00796273	0	0.0169418	-0.00339339	-0.0114171	-0.00857242	-0.0861478	-0.0111446	-0.00412298	-0.0130304	-0.0110972	0.0117939	0.00820157	-0.00765579	-0.00541651	-0.0111456	0	-0.00675969	0.00409333	-0.0135581	-0.0015844	-0.00678327	-0.0183555	-0.012811	-0.0129664	-0.0136588	-0.00824504	-0.00933638	-0.00663903	0.02937	-0.0112771	-0.0110609	-0.00631951	-0.0283332	-0.0152944	-0.0207261	0.00800716	-0.00842871	-0.0300273	-0.0204353	-0.038
2014-03-17	0.00419288	0.00295712	0	0.00249688	0.00250104	0.00538843	-0.00401984	0.0067211	0.00569413	-0.00910052	0	0.00548831	0.00319257	0.00396564	-0.0698599	0.0430265	0.0110755	0.00653645	0.0100935	-0.027998	0.0171221	0.00436307	0.00803217	0.0074442	-0.015857	0.00479794	0.0158058	0.00754183	0.00433392	0.0226359	0.00921986	0.00943581	0.0101181	0.0687047	0.00824504	0.0165828	0.014466	0.00733141	0.00731143	0.059579	0.00164223	0.0368198	0.0173355	0.0200421	0.00618377	0.0152003	0.0341273	0.00926201	0.0574181
2014-03-18	-0.00545418	0.00343896	-0.00461286	-0.00750942	-0.00250104	-0.00269058	-0.0173352	-0.00239521	-0.0102729	0	-0.011186	-0.00889326	0	-0.00396564	0.0216615	0.0220507	-0.00963949	-0.00784888	-0.00806659	-0.0320122	-0.0126979	-0.0033036	-0.00540232	0.0135054	-0.00698005	-0.00578499	0.00361229	-0.00551717	-0.0134063	-0.00302913	-0.00660183	-0.0109538	0.0126711	0.00803804	-0.00264279	0.0151277	-0.00782702	-0.0169433	-0.00731143	0.00298954	-0.00800193	-0.0108568	0.00232761	0.0030743	-0.0079576	0.0118391	-0.0229007	-0.0183171	-0.0395486
2014-03-19	-0.00717757	0.00586799	-0.00397089	-0.00125707	-0.00796149	-0.00269784	-0.0207047	-0.00143989	-0.00344788	-0.00422834	0.0177479	-0.00782655	-0.00421053	0	-0.0128147	-0.00892501	-0.00575645	-0.00644125	-0.0111989	0.0113808	-0.00910264	-0.0122521	-0.00411219	-0.0110363	-0.00612903	-0.0107975	0.0342621	-0.0162527	-0.00964705	-0.0128235	-0.00261803	-0.0110752	-0.0183921	0.0483049	0	-0.0183418	0.035348	0.00715611	0	0.00040697	0.018959	0.0150733	0.0106953	0	-0.0102611	0.00664714	0.0548454	0.00205188	0.028772
2014-03-20	-0.00680275	0	-0.00865806	-0.00605604	0	-0.00270514	-0.00419288	-0.00819874	-0.00693164	0	-0.00656185	0.00668899	-0.0095023	-0.00398143	-0.030988	0	-0.00978978	-0.0079623	-0.0114552	-0.0616178	-0.0129795	-0.0101004	-0.0162848	-0.0177271	-0.0122201	-0.00600753	-0.0266787	-0.00984332	0.00245554	-0.0052817	-0.00201181	0.00306749	-0.0247728	-0.0164311	-0.0166028	-0.0203259	-0.0230174	-0.0243914	-0.0107312	0.0150763	-0.00464793	0.0162304	0.00630555	-0.00856316	0.00581267	-0.0320756	-0.0281331	-0.00205188	0.0257957
2014-03-21	0.0466751	0.018358	0.0335447	0.0455186	0.0232859	0.0350446	0.0489235	0.0328679	0.0330665	0.0299153	0.0954134	0.0642336	0.039458	0.0281893	0.0524607	0.002442	0.0349091	0.0326227	0.041707	0.0492325	0.0393577	0.057211	0.0390983	0.0339329	0.0451115	0.0494714	0.0192957	0.0381586	0.0383552	0.0270793	0.0281441	0.0441854	0.0304938	0.0349819	0.0218814	0.0203259	0.0364989	0.0341787	0.0435425	0.0952494	0.0323163	0.0718713	0.0517789	0.0221135	0.0346146	0.0269965	0.0955572	0.0539746	0.0455314
2014-03-24	0.0185564	0.0118964	0.0204873	0.00602775	0.00532897	0.0129928	0.00797029	0.0079347	-0.00337041	0	-0.00932939	0.0104665	0	0.00387097	0.00644471	0.0553501	0.0110228	0.0164847	0.0216172	0.0592166	0.0192248	0.0201209	0.0351413	0.0834665	0.0116842	0.0188182	0	0.0226635	0.00665392	0.0133119	0.0166312	0.0317258	0	0.0138586	0.0136531	0.015176	0.0179552	0.0238192	0.0242359	0.0953875	0.0121051	0.0136057	0.0450885	0.00369438	0.0115608	0.0151606	0.0847243	0.0260681	0.0646313
2014-03-25	-0.00641542	-0.00616847	-0.0121136	-0.0133093	-0.00532897	-0.0103807	-0.0133193	-0.00512702	-0.00338181	0	-0.0050115	-0.0199656	-0.00509627	0	-0.0257179	-0.0131632	0.00537962	0	-0.0058494	-0.010953	-0.0056161	-0.00426868	-0.00639777	0.0420712	0.0018626	0	0	-0.0172123	-0.0160716	-0.00373673	-0.00444725	-0.0168192	0.0225623	-0.0213749	0.0106185	0.00197981	0.00154619	-0.0189613	-0.00315557	0.00495623	0.0176683	-0.0317487	-0.0233514	0.0955235	-0.0017043	-0.00193088	-0.00980512	0.0209067	-0.00194905
2014-03-26	-0.00161031	0.0118289	0.00384123	-0.007335	0.00532897	0	0.00401446	-0.00374532	-0.00452694	0	-0.0175276	-0.0021575	0.00099298	0	-0.00661316	0.00776401	-0.00956446	-0.00508691	-0.00391869	-0.0221747	-0.00791591	-0.00846553	-0.00140989	-0.0240975	0	-0.0130998	0	0.00838238	0.00081655	-0.00511815	0.00310677	0.0121953	-0.00279261	-0.0152042	0.0186657	-0.00993846	-0.00309478	-0.0242808	-0.0140041	-0.0031912	0.011752	-0.0224828	0.0058232	-0.0273355	-0.0111493	-0.00464937	-0.0117553	-0.0190125	-0.0114928
2014-03-27	0.00281634	-0.00566039	0	0.015825	0.00773777	0	0.035165	0.00234247	0.00113366	0	0.0114384	0.0105886	-0.00099298	0.00769728	0.0193999	-0.0475149	-0.00824638	-0.00767922	-0.0168279	-0.0543229	-0.00912415	-0.00636458	-0.00502908	-0.0112996	-0.0174721	-0.0076318	0	-0.0208524	0	-0.00746817	-0.00310677	0.0148623	0.00557744	0.0335533	-0.0292843	-0.0152982	0.0248721	0.00247955	0.0340297	0.0184553	-0.00433652	-0.00357303	-0.00370175	0.00218955	0.003014	0.00155219	0.068761	0.0955805	-0.023101
2014-03-28	0.00280843	0.0233765	0.0120675	-0.00484262	0.0176925	0.0103807	0.00386051	0.0079236	0.00339328	0.0122617	-0.00210837	0.0115345	0.00707117	0.0082724	-0.0149862	0.00968531	-0.0124093	-0.0025729	0	-0.0732257	-0.0103652	0.00216851	-0.00394665	-0.0249767	0.00087362	0.0113076	0	0.00401678	0.00508838	0.00223772	0.00310677	0.001404	0.0027771	0.0232956	0	-0.0143006	0.0187201	-0.0273646	0.0135387	-0.0911315	-0.00588429	-0.00448431	-0.00398143	-0.0299713	0.00983965	-0.035119	-0.0629813	0.0547394	-0.0159957
2014-03-31	0.00359928	-0.00323999	0	0.0189932	0.00238854	-0.0103807	-0.0247055	-0.00139373	0.00225581	-0.00407056	0.00505264	-0.00620603	-0.00409518	0.00379507	0.00658413	0.025378	-0.00285817	-0.00502189	-0.0120514	-0.010736	-0.00464146	-0.0150205	-0.0157835	-0.00113733	-0.00583858	-0.0122657	0	0.00944649	0.00512995	-0.00223772	0.00318072	-0.0223453	-0.0224358	-0.0307305	0.0134692	-0.00743498	-0.0172096	0.00254194	-0.0235014	0.0527501	0.01755	-0.0521216	-0.00399734	-0.0496679	-0.0267488	-0.0088746	0.0288558	-0.010993	-0.0201369
2014-04-01	0.00159553	0	0	-0.00573204	0.00515567	0	-0.00263644	0.0037123	0.00561736	0	0.00104943	-0.0148378	0.00606618	0	0.00623055	0.0775699	0.00695252	0.00387625	0.0110526	0.0170563	0.0127125	0.0106788	0.0145173	-0.00113863	0.0156866	0.0169888	0	0.00640319	0.00369612	0.00378397	0.00441944	0.0442022	0.0112808	0.00541273	0.0079388	0.0229518	-0.00567646	0.0198574	0.00312403	0.0163929	-0.0030114	0.0196912	0.0116805	0.00976439	0.00914043	0.00686455	0.0104713	0	-0.00209612
2014-04-02	0.0103094	-0.00278552	0.0125472	0.00692209	0	0.00520383	0.0196059	0.0092209	0.00781167	0.00812462	0.0213768	0.0116441	0.00910052	0.00378072	0.00650056	-0.00727276	-0.00266833	0.00756552	0.00796222	-0.0175062	0.0102823	0.00650554	0.00647251	0.018344	0.00675047	0.00657511	0	0.0103329	0.0207124	0.019045	0.0150292	0.0393659	0.0207337	0.0458297	0.0336003	0.0132826	0.0169336	0.0194707	0.0203774	0.0917746	0.027201	0.0577257	0.0327132	0.0133136	0.0205839	0.00361519	0.0507723	0.0147079	0.0954192
2014-04-03	-0.014303	-0.00559442	-0.0201518	-0.00692209	-0.0175583	-0.0156934	-0.0130278	-0.00783234	-0.0145563	-0.0204367	-0.0274788	-0.0116441	-0.00910052	-0.00757579	-0.025943	0.00727276	0.0123917	-0.00128068	0.00986444	0.0127419	-0.00113727	-0.00114497	-0.00267864	0.00446429	0.00954491	0	0	-0.0137622	0.00183799	0.00075767	-0.0118725	-0.0277656	-0.0207337	-0.0257889	0.0127528	-0.00320385	-0.0345451	0.00486974	-0.0166414	-0.0188445	-0.0141457	-0.0307032	-0.0306041	-0.0163337	-0.00297556	-0.00160514	0.0224963	-0.0545308	-0.0321179
2014-04-04	0.00638215	0.00280112	0.0120141	0.0163919	0.0100141	0.00525856	0.0104358	0.00415417	0.00112727	0.00412088	0.00610207	0.0210438	0.00714739	0.00757579	0.00442339	0.0136742	0.0136294	0.00893053	0.01268	0.0179412	0.0135626	0.0127745	0.0368634	0.0266463	0.0151966	0.0119818	0	0.00052388	0.0092696	0.00361208	0.00066329	0	0.00690452	-0.0106384	-0.0127528	0.00520105	0.00423974	-0.00486974	0	-0.00494795	0.0170764	-0.0109042	0.00969736	0.0435673	0.00509555	-0.00201005	-0.0195514	0.00390816	0.0134155
2014-04-08	0.0297711	0.0203053	0.0236036	0.0458236	0.00991481	0.0237541	0.046402	0.0200645	0.0310584	0.0163158	0.0413002	0.0773578	0.0287681	0.0149815	0.0279782	-0.0246033	0.0189107	0.0212239	0.0231134	0.027225	0.020885	0.0310572	0.0186809	0.0566463	0.0297174	0.0324242	0	0.0411013	0.0246451	0.0257433	0.0302868	-0.00441952	0.0152824	0.0083209	0.0202737	0.00398248	0.0103311	0.00729575	0	-0.0456691	0.0180222	0.0154128	0.00572173	0.00289157	0.014298	0.0171558	-0.035489	0.00389295	0.0132379
2014-04-09	-0.00231839	-0.00595649	0	-0.00338181	0	-0.0025641	-0.0109617	-0.0063406	-0.00657465	0.00403769	-0.00403389	-0.00574271	-0.00598804	-0.0037244	0	0.0274584	0.0105032	-0.00124421	-0.00856027	-0.00148731	-0.00772546	-0.0112719	-0.00493754	-0.00205128	-0.00734697	-0.00707749	0	0.00473604	-0.0105794	-0.00631227	0.00056272	0.0155514	0.00402545	-0.0167116	-0.00995033	0.00396669	0.00152149	-0.00242601	-0.00686002	0.0286815	0.011025	-0.0144996	0.00207254	0.004162	0.0124483	0.00158103	0.00693995	-0.0233397	-0.0151832
2014-04-10	0.00732322	0.0200189	0.00794868	0.00338181	0.0121594	0.0102172	0.006243	0.00498528	0.00875662	0.00402145	0.0128516	0.00280544	0.0224061	0.0154276	0.00641713	-0.00715311	0.0183675	0.0244598	0.03381	0.0504797	0.0326969	0.0462287	0.058549	0.0175555	0.0343612	0.0929501	0	0.0264942	0.0687622	0.0512152	0.0631412	-0.0182808	0	-0.00642437	-0.0103234	0.00079145	0.00719564	-0.00976332	-0.00690741	-0.0394478	-0.0136974	-0.0249551	0.00180996	0.00047912	0.0159545	0	-0.0478073	0.0155386	-0.0348132
2014-04-11	0.00765115	-0.00859539	0.007886	-0.00564272	-0.00468934	0.00253807	-0.00499128	0.0112386	0.00108921	0.00400535	0.00199322	0.00878605	-0.00187041	0.00366749	0.069135	-0.0417796	-0.00914159	-0.00487146	-0.0111435	0.021005	0.015745	-0.0048352	-0.00809606	-0.0185827	-0.00794811	-0.00411777	0	-0.0208956	-0.0256261	-0.00469889	-0.00863838	-0.0249062	0.00959547	-0.0240314	-0.0101552	0.00118601	-0.00871713	-0.0170691	-0.00315557	0.0163751	-0.002886	0.00093545	0.0133438	-0.0139885	0.00405023	0.00669162	0	-0.00959063	0.0100302
2014-04-14	-0.0111133	-0.00546698	-0.00423858	-0.0145921	-0.00235294	-0.0050826	-0.00501631	-0.00717814	-0.00984583	0	-0.0128258	-0.0115915	-0.00778632	-0.00366749	-0.0200983	-0.00074878	0	-0.0048953	-0.00468001	0.021542	0.00840871	-0.00902512	0	-0.00618559	-0.0108311	-0.00662391	0	-0.00799161	-0.00974294	-0.0123215	-0.0168071	0.0204549	-0.012331	0.00968196	-0.00525516	0	-0.00419608	0.00993057	0.00315557	0.0364368	0.0110861	0.00373309	0.00761812	0.00468461	0.0310411	0.00156801	0.016191	0.0134988	-0.00600602
2014-04-15	-0.0257625	-0.0114865	-0.0196085	-0.0279478	-0.0126434	-0.0210263	-0.0239197	-0.0227696	-0.0155111	-0.0161185	-0.0269845	-0.0306663	-0.0245578	-0.019166	-0.0282372	0.00820594	-0.0197292	-0.0134488	-0.0238544	-0.0411328	-0.023082	-0.0221936	-0.032172	-0.0341869	-0.0285013	-0.0368062	0	-0.0248793	-0.0183227	-0.0222597	-0.0285756	-0.0218569	-0.0178838	0.0078835	0.00773485	-0.00713722	0.00988977	-0.0197088	-0.00315557	-0.0269093	-0.00265767	-0.0254731	-0.0248444	0.00930388	-0.0253982	-0.0165881	-0.0580905	-0.0117706	-0.0380052
2014-04-16	0.00118554	0.0114865	0	0.00940298	0.00515567	0	-0.00387047	0.00367817	0.00556732	0.00405406	0.00496074	0.00505672	0.00496005	0.00373832	0.00208613	-0.0271101	0.00797222	0.00496142	0.0068227	-0.00434981	0.019937	0.00922673	0.00967324	0.0130234	0.00744215	0.00505079	0	0.00677467	0.00302477	0.00146163	0.00302163	0.00315181	-0.00427421	0.0319194	0.0179989	-0.0112046	0.00151286	-0.00252271	0.00315557	0.0199363	0.0324266	0.0114015	0.00774997	-0.00930388	0.00441148	0.0134496	0.00495226	0.00786245	0.00623795
2014-04-17	-0.0067367	-0.00595649	-0.00745345	-0.0058665	-0.00754421	-0.0026053	0	-0.00137773	0.00110975	0	-0.0141198	-0.0010093	-0.00192599	0	-0.0146951	0.0091186	-0.00135249	-0.00247763	0	-0.00436882	0.02181	0	0.00116618	-0.017313	-0.0064743	0	0	-0.00483436	-0.0148329	-0.00634923	-0.00845165	-0.0105449	-0.00561706	-0.013651	-0.0179989	-0.00080515	-0.0217774	-0.0127099	-0.00315557	-0.0366965	0.0327515	-0.0114015	0.0281637	0.0310988	0.00836825	-0.00157295	-0.029119	-0.0115694	-0.0203417
2014-04-18	-0.00518239	-0.00276116	0	-0.0106472	-0.00239425	0	0.00772602	-0.00230044	-0.00333297	-0.00812462	0.00208899	0.00589718	-0.00801885	0	0	0.0216993	0.00523076	0.00123958	0.00570954	0.0144557	-0.0103264	0	0.00116482	0.00535907	-0.00096785	0.00768824	0	0.00913715	-0.00076663	0.00073466	-0.00064077	0.00317517	-0.00698257	-0.0247764	-0.0102338	0.00201167	0.00154381	0.00255493	0.00315557	-0.0352848	0	-0.0129841	-0.00175285	0.0101034	-0.00278164	0.00157295	-0.00193939	0.00197873	-0.0103282
2014-04-21	-0.0157103	-0.00879432	-0.0163423	-0.0189704	-0.00761985	-0.015776	-0.0194282	-0.0181274	-0.0134441	-0.00819117	-0.00733064	-0.0179429	-0.0170801	-0.0112572	-0.0189088	0.00884309	-0.0226373	-0.0211442	-0.0270498	-0.0551886	-0.0400265	-0.0298054	-0.029086	-0.0251671	-0.0226647	-0.0395995	0	-0.0237821	-0.0168212	-0.0157082	-0.0159099	-0.0347643	-0.0361823	-0.0222386	0.0179093	-0.0121312	-0.00890961	-0.035848	-0.0242359	-0.0530078	0.00134164	-0.019551	-0.00754721	0.00509064	-0.0298891	-0.0102687	-0.0428867	-0.0318842	-0.0212938
2014-04-22	0.0117055	0.00278552	0.00379507	0.0201591	0.00481929	0.00528636	0.0306527	0.0116579	0.0178856	0.00410397	0.0193615	0.0327474	0.0101153	0.0112572	0.0416099	-0.0132941	0.00275056	0.00252738	0.003892	0.00211887	0.0274924	0.00521546	0	0.013339	0.00859463	0.00782675	-0.0345204	0.00640122	0.00899362	0.00792607	0.0104467	0.0212889	-0.0118324	-0.00882307	0.0178624	-0.0126921	-0.0031177	0.00527567	-0.0110355	-0.0187547	0.0576797	-0.0573907	-0.0150111	0.0689621	-0.00575659	0.0525827	0.0287125	0.0101524	0.0191541
2014-04-23	-0.00241061	-0.00278552	-0.00379507	-0.01171	-0.00240674	-0.00263968	-0.00254001	-0.00278552	-0.00444149	0.0040872	-0.00185739	0.00296297	-0.00111888	-0.00749067	-0.0142775	0.0154927	-0.00275056	-0.00506117	-0.0058437	-0.0298626	-0.00738478	-0.00945751	-0.00993685	-0.0144358	-0.0114287	-0.00517423	-0.0117768	-0.00837018	-0.00743498	-0.00858942	-0.00549319	-0.016559	0.00139934	-0.0171617	-0.0151354	0.00329083	-0.00430276	-0.00263435	0.0039088	-0.00616875	0.0334253	-0.0152755	0.0035824	-0.0258961	-0.00537525	0.0175476	-0.0213938	0.00579128	0.0145811
2014-04-24	0	-0.00559442	0	0.00359928	0	0	-0.00382215	-0.00372613	0.00996576	-0.00819117	-0.00103338	-0.00395257	0.00613841	-0.00376648	0.00209487	-0.0319849	-0.00396723	-0.00636269	0	0.0114919	-0.00190779	0.00112465	-0.00363802	0.00437997	0.00085106	0.00088261	0.00407665	-0.00639686	0.0140475	-0.00290734	0.00428405	0.00145085	-0.00139934	0.0203469	-0.0259325	0.00082102	0.0422165	-0.0130096	0.00712669	-0.00340302	0.0953261	0.0116096	0.0224785	-0.0514097	0	-0.0156661	0.00626647	0	0
2014-04-25	0.00120603	0.00837994	0.00379507	0.00929796	0.00240674	0	-0.0100065	0	0	0.00410397	-0.00310656	0	0.00789642	0.00376648	0.0183654	-0.0583596	-0.00955117	-0.0114124	-0.00097728	-0.0245525	-0.00638572	-0.00626411	-0.00884692	-0.0109861	-0.00668613	-0.0203873	-0.0280547	-0.00297976	-0.0130098	-0.00575649	-0.00614889	-0.0201361	-0.0210497	-0.0363415	-0.0399141	-0.021988	-0.00868094	-0.0240715	-0.0288167	0.00145985	0.088917	-0.00157522	0.0645541	-0.0245026	-0.00790847	-0.0033892	0.00821207	-0.0238833	0.0119906
2014-04-28	0.00800324	0.00323999	-0.00379507	0.0211325	0.00280056	-0.00530037	0.00616969	-0.00140089	-0.0144271	0.0040872	-0.0173663	-0.0247739	-0.00096638	0.00375235	-0.016275	0.00080096	-0.0151198	0.00500896	-0.0167616	-0.0433476	0.00213311	-0.0245544	-0.0114023	-0.0411557	-0.018439	-0.00349513	-0.0284339	-0.0210509	-0.0238794	-0.0286013	-0.0110985	-0.0171582	-0.0122304	-0.0151378	-0.0164227	-0.0565171	0.03976	-0.027475	-0.0181031	-0.0367729	0	-0.0342096	0.09614	-0.0692882	-0.0344349	0.0190553	-0.0600052	-0.0142434	0.00416296
2014-04-29	0.00238854	-0.00323999	-0.0082724	-0.00465767	0	0	0.00765896	0.00883932	0.0100101	0.00407056	0.0132091	0.0159658	0.00496005	-0.00375235	0.00802263	0.0229531	0.0205144	0.0178273	0.0187151	0.0326856	0.0240011	0.0129249	0.0362182	0.0159866	0.0175822	0.0229998	0.0204524	0.019587	0.0259516	0.00369527	0.0110985	0.00150376	0.00613388	0.00222966	0.0164227	0.0110352	-0.0168997	0.0302087	0.00674311	0.0235569	-0.105102	0.00271518	0	0.0250749	0.015025	0.00810915	0.00472566	0.00598103	-0.0246333
2014-04-30	0	-0.00278552	0.00446287	-0.0141046	-0.0052073	0	-0.00765896	0.00277521	-0.00443656	-0.00407056	-0.00292032	0.00398747	-0.00800335	-0.00376648	-0.0164109	0.0709732	0.00691805	-0.00633047	-0.00685437	0.0165	-0.0136142	-0.00535442	-0.00479402	-0.0113929	-0.0010005	-0.00353826	0.0513776	-0.00599508	0.00122838	0.00888136	0.00251267	0	0.0151721	0.0256518	0	0.00874131	0.00848557	0.0132883	0.00736528	0	-0.105361	0.0188026	0	0.00596522	0.00679408	0.00146735	-0.0123865	-0.00806981	-0.012548
2014-05-05	-0.0144175	-0.00559442	-0.0128043	-0.0107106	-0.00241255	0	-0.0139357	0.00276753	0.00111099	-0.0123121	-0.00313841	-0.0148915	-0.00890627	0	-0.0188284	0.0435006	0.0121629	0.0249473	0	0.0290095	0.00944492	0.00637107	0.00479402	0.0068513	0.0143397	0.0122201	0.0303831	-0.00354338	0.00154949	-0.00511423	0.00363622	-0.0155218	0.0103975	0.0100793	0	0.00909688	-0.0443182	-0.0116517	-0.00334113	-0.0211635	-0.028217	-0.0319032	0	-0.00779505	0.00674823	0.0441011	-0.0312441	-0.008399	-0.0427873
2014-05-06	-0.0012109	-0.00609615	0	0	-0.00282201	0.00265369	-0.00260214	0	0.00332558	0	-0.00419992	-0.00607729	-0.00715441	-0.00378072	-0.0107876	-0.00559834	0.00526451	-0.00248071	0.00880417	-0.00609986	-0.00628669	-0.00318046	-0.00479402	-0.00570615	-0.00197545	-0.00779924	-0.00350399	0.00801371	0.00841556	-0.00222431	-0.00121061	-0.00343971	-0.00597857	0.0226639	0	0.00858743	0.0332357	0.0135357	0	0.0168428	-0.0225946	-0.00716849	-0.0787321	0.0101053	-0.00379028	0.00594511	0.00491267	0.00210637	-0.00225262
2014-05-07	-0.00526424	0.00609615	0	-0.0093762	0	-0.00265369	-0.00522467	-0.00415417	-0.00554879	-0.00413794	-0.00400633	-0.0150621	-0.00098599	0.00378072	-0.0369302	-0.00633582	-0.0107281	-0.00373264	0.001946	-0.0082997	0.0238873	0	-0.0025562	-0.00114515	0	-0.00265018	-0.00783089	-0.00949384	-0.00435954	-0.00077111	-0.0111252	-0.00460477	-0.0181532	0.00419288	-0.0164227	-0.0163797	-0.0301682	-0.0242222	-0.0107673	0.00271806	-0.00245817	-0.021819	0.0958121	-0.0216603	-0.0204611	-0.0391091	-0.0462478	-0.0532055	-0.00711287
2014-05-08	0.00121729	0.00280112	0	-0.00362977	0.00523456	0	-0.0039365	0.00645461	0.00444149	0.00413794	0.00925348	0.00191359	0.00309554	0.00376648	0.0086442	-0.0250281	0.0120822	0.0183894	0.00871043	0.00926531	-0.00308357	0.00419608	0.00495608	0.0442649	0.0105375	0.00441307	0.0298183	0.0005331	-0.00025704	-0.00369242	-0.00556831	-0.00346754	-0.00305783	0.0055633	0	-0.00566574	-0.00884451	0.0295855	0.0107673	0.0237744	-0.0116159	0.0067644	-0.0656682	0.00235532	0.0292828	-0.0124044	0.0214395	0.0300569	0.00485516
2014-05-09	-0.00284264	0.00557882	0	-0.00121286	0.00240674	0.00265369	-0.00263297	0.00137773	0.00992181	0.00412088	0.00104613	0.00410919	0.00196491	0	-0.00639593	0.0186519	0.00657509	0.00122308	0.00588484	-0.0180712	0.0539047	0.00531512	0.00850307	0.00981737	0.0112572	0.00603635	0	-0.00808614	-0.00225189	0.00446353	0.00377019	0.00346754	-0.00306721	-0.029916	0	-0.00569802	-0.0195014	-0.0161772	-0.0148351	-0.0373141	-0.00134164	-0.0261825	-0.0250946	-0.00606778	-0.017722	-0.0222726	-0.0340652	-0.0192967	-0.0231923
2014-05-12	0.0173357	0.00876996	0.0128043	0.0132612	0.00758335	0.0105449	0.0117941	0.0136739	0.0119945	0.00819117	0.0172079	0.0151166	0.0119862	0.0112151	0.0152821	0.00990107	0.0171599	0.0299688	0.0292646	0.0564666	0.0239024	0.0291065	0.0229085	0.0174853	0.0238968	0.0383197	0.00760171	0.0259862	0.0198974	0.0247845	0.0202452	0.0190482	0.027272	0.00107124	0.03258	0.0169976	0.00628192	0.0265538	0.0148351	0.00287231	-0.0407101	0.0205487	-0.0205859	0.0237231	0.0206453	0.0252052	0.019729	0.0192967	-0.00231596
2014-05-13	-0.00240096	-0.00552997	0	0.00215337	-0.00478279	0	-0.00522467	-0.00499207	-0.00980293	0.00407056	-0.00308801	-0.00404742	-0.00388673	0.00371058	-0.00888613	0.0633943	-0.00264638	0.0093146	-0.00747056	-0.0134021	0.0205493	-0.00098123	-0.00948151	-0.0153167	-0.0146802	-0.0109059	0.0217237	-0.00542418	-0.0032255	-0.0101609	-0.00490217	-0.00151057	-0.00140771	0.0364441	-0.00804602	-0.0012973	-0.00156678	-0.00530787	0.00733581	0.0374493	0.019975	0.0306004	0.0120791	0.00411896	-0.00417886	-0.00624199	0.0353256	0.0107096	0.027766
2014-05-14	0.0063898	-0.00323999	0	-0.00335169	-0.00280056	0.00261895	-0.00262261	0	0.00218675	0	-0.00911357	0.0030371	0	0	-0.00191449	-0.00397089	0.00264638	-0.0093146	0.0102577	0.00146321	-0.0176962	0	0.00234226	0.00351399	0.00095805	0.00583835	-0.0108029	0.00443486	-0.00126775	0.00589079	0.00610395	0	-0.00299797	0.0133312	0.00259329	-0.00216591	0.00430276	0	0.0530525	0.0253809	-0.0080606	0.013065	0.0135308	-0.00411896	-0.00083787	-0.0062812	0.0349122	0	0.00674268
2014-05-15	-0.0063898	0.0060088	0.00380953	-0.0048077	0.00519482	0	-0.00394685	-0.0086818	-0.00767463	0.00405406	-0.00814796	-0.00405152	-0.00111328	0	-0.00898306	-0.0629483	-0.0330817	-0.0324164	-0.0282272	-0.03054	-0.0365576	-0.0175791	-0.0280247	-0.0379479	-0.0328172	-0.024645	-0.0483408	-0.0119488	-0.00604385	-0.00589079	-0.0158996	-0.0291432	-0.0290291	0	-0.0162464	-0.016616	0.0120273	-0.0346542	-0.0603884	-0.0548808	0.00923476	-0.0335473	0.00839293	0.00477642	-0.0211783	0.0158121	-0.036006	-0.0322041	-0.0394895
2014-05-16	0.0103628	0.00276116	0	0.0164898	0.00238854	0	0.00394685	0.002292	0.00109999	0.00403769	0.00209556	0	0.00500001	0	-0.0407817	-0.0664235	-0.0121963	0	-0.00286704	-0.0351759	-0.0138864	-0.0190386	-0.0148465	-0.0183855	-0.00297303	-0.0252677	0.0113349	0.00100121	-0.00249178	-0.00363591	0.00243764	-0.00155763	0.0122878	0.00101816	0.00292056	-0.00663572	-0.00463859	0.0134083	-0.00402415	0.0164421	0.00915026	0	0.0105607	-0.00477642	-0.00300107	-0.00475408	0.0378518	0.0131149	0.00960749
2014-05-19	-0.00796183	-0.00552997	-0.0121136	-0.0176953	-0.00238854	-0.0078775	-0.0344631	-0.0115129	-0.0121669	-0.00403769	-0.0239393	-0.0283822	-0.0170467	0	-0.0282572	0.0097635	-0.0193706	-0.0159191	-0.0243398	-0.0298868	-0.0271327	-0.0291897	-0.0292704	-0.0152455	-0.027017	-0.0248957	-0.00741178	-0.0186566	-0.0210099	-0.0176905	-0.0192558	-0.00156006	-0.0106528	-0.0497234	0.00523561	0.0053121	-0.0314863	0	-0.0142134	-0.0865136	0.0117524	-0.0140808	-0.00358263	-0.0195055	-0.0129648	-0.0125417	-0.0250747	0.00622381	-0.0189721
2014-05-20	0.00119832	0.00276881	0.00384123	0	0	0.00525856	-0.00654488	0.00415993	0	0.00403769	0.00321096	-0.00209049	0.001971	0	0	-0.00374392	0.00281542	0.00496758	-0.00098111	0.00652886	0.00307409	0.0065317	0.00251138	0.00144823	0.00290909	0.00987466	0.00390778	0.00508481	0.00182756	0.00961051	0.00626806	0.00156006	0.0153115	-0.00214133	-0.00261438	-0.00088339	-0.00120024	-0.00791381	0.00747032	-0.00852884	0.0366686	-0.00682985	0.0173453	0	0.0159658	0.0110743	-0.00596046	-0.0171409	-0.00708147
2014-05-21	0	0.00551472	0.0082724	0.00361229	0.00238854	0.00783635	0.00382305	0.0128324	0.00996576	0.00402145	0.00511619	0.0112962	0.00714739	0.00431168	0.0188136	-0.0022531	0.0110093	0.00849786	0.00294046	0.00988364	0.0200554	0.00868612	0.0129275	0.00807153	0.00781254	0.00888295	-0.00390778	0.0185628	0.0099923	0.00884209	0.00622902	0.00505346	0.0194731	0.00321028	0.00551125	0.00528869	0.00598685	0.00791381	0.00674311	0.0301875	0.0426519	0.00853005	-0.00353357	0.0013459	0.0152934	-0.00478382	0.0175089	0.0171409	0.0491929
2014-05-22	0.00953523	0.00320293	0	-0.00240674	0.00238284	0	0.00136184	-0.00273598	-0.0033109	0	0	0.00103405	0.00097704	0.00368099	-0.0023749	0.00524936	-0.00400523	0.00245365	-0.00687457	0.00101689	-0.0149528	0.00335052	-0.00263423	-0.00951976	-0.00679635	-0.00269028	-0.00746712	-0.00599226	-0.00103353	0.00143794	0.00554063	0.00154979	-0.0073905	-0.0136252	-0.00551125	0.00131781	-0.00478661	0.0108138	-0.00336587	0.0763501	-0.0241752	0.00113186	0.0101256	0.00486374	-0.00295546	0.00147438	0.0341241	0.0128654	0
2014-05-23	0.0090534	0.00546698	0.00379507	0.00815939	0.00277283	0.00519032	0.00678153	0.00773258	0.00551209	0.00400535	0.010365	0.00911235	0.0109609	0.00366749	0.00710783	0.0338268	0.0053946	0.0121788	0.00393411	0.00495664	0.0149528	0.00845508	0.0114164	0.00606851	0.0106798	0.0159237	0.00354401	0.00399883	0.0066347	0.00799769	0.00922038	0.0206904	0.0119383	0.0238998	0	0.0035057	0.0182255	0.00803432	0.0107312	0.0236592	0.0216952	0.0289875	0.0350762	0.0144509	0.00716245	0.00330943	0.0277407	0.0309411	0.022616
2014-05-26	0.00897217	-0.00272976	0	-0.00119574	0	-0.00259179	0.00404695	0.0009058	0.00219635	-0.00400535	0.00419992	0.00102362	0.00096545	0.00365408	-0.00473294	0.0292148	-0.00278068	-0.00850954	-0.00294913	-0.00056202	-0.00603502	-0.00421861	-0.00122794	0	0.00286697	-0.00354139	0.00783089	0.00550159	-0.00327964	-0.00067103	0	0.00491773	-0.00753266	-0.00105801	0.00811128	0.00871086	0	0.00239776	-0.00334113	0.0168933	-0.00962403	0	0.00169026	-0.00429682	-0.00210128	-0.00478382	-0.00629487	-0.00621603	0.0131416
2014-05-27	0.00232739	0.00545208	0	-0.00816919	0	0	-0.00675404	-0.0009058	-0.00329634	0.00400535	-0.00820625	-0.00704022	0.00302822	-0.00365408	-0.0023749	-0.00422238	-0.0136676	-0.0121462	-0.00197093	-0.021824	-0.020178	-0.0128934	-0.00894792	0.00115174	-0.00675047	-0.0176719	0.0147118	0.00390296	0.00025762	-0.00218396	0.0005634	-0.0110037	-0.00440568	-0.0124269	-0.0054969	0.00086693	-0.00432816	0.0538711	-0.00739002	0.00184672	-0.00107508	0.0103854	-0.00338338	-0.00664675	-0.0105732	0.0124635	0.0108028	0.00621603	0
2014-05-28	0.00771907	0.0112639	0.00440946	0.00240964	0.00984066	0.00517689	0.00135446	0.00226296	0.00548789	0.00465272	0.0021106	0.0121426	0.00889381	0.00365408	0.00474416	0.029189	0.0164483	0.015802	0.0214695	0.068717	0.0375802	0.017112	0.0164455	0.0148532	0.0211045	0.026392	0	0.0176343	0.0141311	0.0143599	0.0127125	-0.00343971	0.00141193	0.0201598	0.00289687	0.00346021	0	-0.00505562	0.00336587	0.0143113	0.0035791	0.00434076	0.00654494	0.00846689	0.00762393	0	0.0116757	-0.00413972	0
2014-05-29	0	0	-0.00820453	-0.00845926	-0.00235294	0	-0.00406891	-0.00725956	-0.00548789	0.00397089	-0.0063452	-0.00817642	-0.00491603	0	-0.0119029	-0.0362662	-0.0235305	-0.0207573	-0.030387	-0.0271874	-0.0293784	-0.0150379	-0.018928	-0.0206252	-0.0172209	-0.0166227	-0.0186196	-0.0077991	0.00380229	0.00578562	0.00483456	-0.0127145	-0.00743498	-0.0190886	-0.0192763	-0.0121635	-0.0122993	-0.0022834	-0.00336587	-0.0243943	-0.0035791	-0.0246655	0.0257596	0.0185084	-0.0106046	-0.0139401	-0.0234893	-0.010163	-0.00874186
2014-05-30	-0.00385208	-0.00269179	0	-0.00243013	-0.00511711	-0.00258509	0.00406891	0.00091033	-0.0011012	0	-0.00510531	-0.00308348	0	-0.00732157	-0.00239767	0.0646273	0.00283889	0.00495528	0.00891757	0.0327507	0.0131861	0.00116482	-0.00264448	0.00231281	0.00386848	0.00267827	-0.0153879	-0.0112897	-0.00253325	-0.00288862	0.00473262	-0.00661352	-0.00160043	-0.0114861	0	0.00131033	-0.00440089	0.0123692	0	0.00151312	-0.0381886	-0.0122838	-0.00308103	-0.0166916	-0.00384534	-0.00184877	-0.0230189	-0.027348	-0.00439976
2014-06-03	-0.00115852	0.00582308	0.00379507	-0.00732604	0.00511711	0.00258509	-0.00135446	-0.00091033	-0.0033109	0.00789478	-0.0032041	-0.00294551	0.00287062	0.0182044	0.00239767	-0.0127305	-0.00283889	-0.0124345	-0.00395355	-0.0133178	-0.00403878	-0.00323897	-0.00374532	-0.023668	-0.0136781	-0.00089196	0	0.00296503	0.00050716	0.00140409	-0.00173269	-0.00351907	-0.00911779	-0.0196871	0	0.00305078	-0.0231201	-0.0123692	0	-0.0124051	-0.0203205	-0.00394034	-0.0523658	-0.00595831	-0.00128507	-0.00631151	-0.00388853	-0.00215575	-0.0181159
2014-06-04	-0.0089269	-0.00313129	-0.0076046	-0.0160596	-0.00748772	-0.00517689	-0.00543627	-0.00777147	-0.0133543	-0.0118657	-0.00945837	-0.00829389	-0.00781093	0	0.0279998	0.0206881	-0.0055234	-0.0175308	-0.00895306	-0.00162311	-0.0111915	-0.0120106	-0.0181436	-0.0230308	-0.0187304	-0.00447178	-0.0270014	-0.00939029	-0.0146202	-0.010037	-0.00482005	-0.0181823	-0.00920169	-0.0367495	-0.00829143	0.0121109	-0.0236673	-0.0127814	-0.00744504	-0.0629383	0.0229247	-0.00963453	-0.0290322	-0.00299252	-0.0129424	-0.00485347	-0.0519771	0	-0.0184501
2014-06-05	0.0215975	0.0168818	0.0076046	0.00991334	0.0121881	0.00818441	0.00814337	0.0100458	0.0133543	0.0157898	0.0177678	0.0132961	0.0058981	0.00360144	-0.00233139	0.0144265	0.0138398	0.0125133	0.00796222	0.0256589	0.00916597	0.010842	0.00903406	0.0108337	0.0148086	0.0132452	0.0117768	0.0162747	0.0118277	0.0235635	0.0172757	0.00517208	0.00776387	0.00495333	0	0.0216891	0.0046112	0	0.0040678	0.00886453	0.0462835	0.00963453	0.0307649	0.00232829	0.00907722	0.0096835	0.0219194	0.00859527	0.0139499
2014-06-06	-0.00267431	-0.00574333	-0.00379507	-0.00618431	-0.00470036	-0.0107829	-0.00814337	-0.00501026	-0.00443165	-0.00392414	-0.0115238	-0.0122556	-0.0158526	-0.0108435	-0.0114019	0.00324992	-0.0111634	-0.00870059	-0.0109645	0.00200348	-0.00814337	-0.010842	-0.0117443	-0.00119796	-0.00979898	-0.0096662	-0.00404531	0.0078103	-0.00829668	-0.00211934	-0.00116845	-0.00676889	-0.00776387	-0.0133922	0.00829143	0.0171016	-0.00629329	-0.0100841	0	0.00989495	-0.00124235	-0.00282406	-0.0220991	0.00116212	-0.00690849	0.021995	0.0292781	0.00427009	-0.00711287
2014-06-09	-0.00383289	0.0140785	0.00379507	0.00495051	0.00976761	0.00519032	-0.002456	-0.0013708	-0.00222321	0.00392414	0.0032144	0.0062204	0	0.00724204	-0.00236367	-0.0383645	-0.00410678	-0.00508691	0.00100175	-0.0239871	-0.00615134	-0.00342061	0	-0.00240024	-0.00796817	-0.0106629	-0.00773147	0.0134665	0.00606972	0.00699304	0.00644838	0.0182111	-0.0138714	-0.00385952	-0.00532231	-0.0087228	0.0029418	-0.0314134	0	0.00515592	0.00372242	0.00113058	0.0101256	-0.0108434	-0.00521287	-0.0047247	-0.00678146	0.00319064	0.0183255
2014-06-10	0.00917438	0.0186112	0.00817358	0.00615387	0.00967313	0.0107274	0.00924673	0.00774315	0.00996576	0.0116809	0.00936974	0.0152384	0.0148948	0.00718997	0.0137655	0.0370658	0.0152702	0.0150442	0.0158931	0.0533628	0.0223723	0.0186702	0.0181924	0.0193372	0.0158734	0.0281489	0.0117768	0.0185092	0.0186792	0.0125616	0.0139959	-0.00314342	0.0124203	0.0134436	0.00266469	0.0025	0.00669179	0.0104043	0	0.0210815	-0.00248007	-0.00113058	0	0.00785235	0.0181274	0.0123101	0.0397641	0.00423842	0.0223667
2014-06-11	0.00341881	-0.00257621	-0.00376412	-0.0073892	0	-0.0025641	-0.00924673	0.00136024	0.00549392	0	-0.00403526	-0.00407985	-0.00301618	0	-0.00233684	-0.0143982	-0.0040611	-0.00251502	-0.00296077	-0.00440823	-0.0111236	-0.00766088	-0.00771111	-0.00709642	-0.00497004	-0.0113644	0	-0.014229	-0.00790865	-0.00489312	-0.00237012	0	0.0258033	-0.00229183	0.00560226	0.0205938	-0.00166875	0	0	0.0227579	0	-0.00283206	-0.0203547	0.00066545	-0.00385687	0.00143833	0.0092628	-0.00423842	0
2014-06-12	-0.0011383	-0.00258287	0.00376412	0.00123533	0	0	-0.00547947	-0.0104761	0	0	-0.00533448	-0.00204619	-0.00495528	0.00773123	-0.00670693	-0.0126038	-0.0056778	-0.00617459	-0.00793852	-0.00639046	-0.00509737	-0.0010433	-0.00522691	-0.00625095	-0.00190686	-0.00344579	0.0191929	0.00856165	-0.00397791	-0.00693943	-0.00637361	-0.0082988	-0.0090627	-0.0185262	-0.0112361	-0.00490397	-0.0130281	-0.0239034	0	0.00304236	-0.0106991	-0.0125572	-0.0246647	-0.00266445	-0.00992457	-0.0090237	-0.0168367	-0.00425646	-0.0153825
2014-06-13	0.0135749	0.0081563	0.0161494	0.0171363	0.0072895	0.0102172	0.0147262	0.0104761	0.00872796	0.011546	0.0197019	0.0229962	0.0147928	0.0141179	0.0206467	0.00996355	0.00850466	0.00994476	0.0108993	0.0181367	0.00814337	0.0161784	0.0143479	0.0121681	0.0147201	0.0114034	0	0.0173447	0.0212827	0.0118326	0.0242021	0.0047506	0.00764652	0.0123888	0.00563382	-0.00205044	0.0080051	0.0188482	0	-0.00785882	0.00482877	0.00572739	0.0177116	0.00183257	0.00863563	0.0303541	-0.0197063	0	-0.00475663
2014-06-16	0.00149701	0.0106316	0.0152861	0.0108631	0.00723675	0.0101139	0.0303942	0.00991893	0.00541654	0	0.00814796	0.0157461	0.016585	0.00349855	0.00885978	0.0577824	0.00404966	0.00749795	0.00393411	0.00101492	0.0112904	0.00218019	0.0101239	0.0023571	0.00677675	0.0163777	-0.00396826	0.0032803	0.00167084	0.00614257	0.022528	0.00197278	-0.0151721	0.00728391	0.00560226	-0.00246609	-0.00125971	0	0.0214198	0.0209749	0.0141721	0.00853005	-0.00360767	-0.00133245	0.00685521	-0.00176025	0.00746753	0.00849487	-0.0111876
2014-06-17	-0.0124178	-0.0136288	-0.0115961	-0.0120774	-0.00991618	-0.0101139	-0.00764469	-0.00494717	-0.0119554	-0.00383387	-0.00814796	-0.0147458	-0.00684337	-0.0105326	-0.0111696	-0.00940151	-0.0166552	-0.00749795	-0.00887361	-0.0316374	-0.0194338	-0.00655487	-0.00762234	-0.0181148	-0.0127261	-0.00946637	-0.0152246	-0.0215727	-0.0127565	-0.0208132	0.00058798	-0.0118955	-0.020166	0.00609294	-0.0139158	-0.00205973	-0.00674539	0.0309899	-0.0146767	0.00735297	0.0291232	-0.00853005	-0.014104	-0.00920894	-0.0017094	0.013996	-0.00746753	-0.0130373	-0.0139183
2014-06-18	-0.0114243	0.00299722	-0.0198395	-0.00243309	-0.00230238	-0.0076531	0.00501519	-0.00905803	-0.00548187	-0.019393	0	-0.00788704	-0.00675496	-0.00708385	-0.0159844	0.00188739	-0.00143036	-0.00125514	-0.00695655	-0.00503832	-0.0113065	0	-0.0103595	-0.00390332	-0.00789016	-0.00691133	-0.00404531	-0.00475193	-0.00326183	-0.0126662	-0.0117514	-0.0104251	-0.029992	-0.0195521	0.0109712	-0.00911357	0	0.0951456	-0.00336587	-0.043994	0.03393	-0.0114878	0.00707685	-0.019362	-0.0029985	0.0848954	-0.0349806	-0.0132095	0
2014-06-19	-0.0038373	-0.0081563	-0.00817358	-0.0110228	-0.00732604	-0.00814232	-0.00395727	-0.0086818	-0.00661816	-0.0118189	-0.00927299	-0.0171342	-0.00584598	-0.0149212	-0.0189772	-0.0642453	-0.0228023	-0.0317577	-0.0262708	-0.0448728	-0.0446021	-0.0175614	-0.0208856	-0.0185219	-0.0168643	-0.020351	-0.0196486	-0.014336	-0.0109926	-0.013662	-0.00059493	-0.0403015	-0.0212144	-0.0258838	-0.0278086	-0.0150946	-0.0392545	-0.0354189	-0.0225035	-0.0392781	-0.0111269	-0.0467126	-0.0213826	0.00068575	0.00684056	-0.0487263	-0.0641103	-0.0381683	-0.0257525
2014-06-20	0.00880388	0.00043094	0.00817358	0.0110228	0.00732604	0.00557822	0.0105181	0.00366469	0.00441697	0.00789478	0.00612139	0.0100547	0.0019071	0.0113604	0.0119029	0.0185928	0	0.00646136	-0.00835319	-0.00319683	0.00753745	0.00654025	0.00401962	0.00611062	0.00104376	0.00627172	0.00412542	-0.00438685	0.0055114	0.0121806	0.0162329	-0.0037839	0.0147639	-0.00637706	0.00272521	0	0.0148474	-0.0294175	0	0.00049751	0.0407418	-0.00424629	-0.00535944	-0.00947058	0.0318685	0.0387824	0.00512384	0.0159422	0.00467135
2014-06-23	0	-0.0117011	0.00437364	-0.0110228	-0.00462072	0.00512165	-0.0105181	0.0013708	0.00329997	-0.0039396	-0.00400633	-0.00698388	-0.0108094	-0.00775892	-0.00712471	0.0188992	0.00856653	0	-0.00413812	0.00209563	0.00107216	0	0	0.00758614	-0.00208862	-0.00447578	0.00369838	0.00097018	-0.0087564	-0.0143505	-0.0105953	0.0108924	-0.0049609	-0.00120024	0.0224258	0.028734	-0.00826991	0.0269785	0	0.0102679	-0.0440874	0.00606062	-0.0181544	0.00121034	-0.00745654	0.0279739	0.0042499	-0.0044494	0
2014-06-24	0.00645776	0.00304679	0.00745345	0	0	0.00255102	-0.00370763	0.00501026	0.00328912	0	0.00442712	0.00306145	0.00781093	0.00775892	0	-0.0116884	0.00705311	0.0051392	0.00516997	0.0194223	0.00427717	0.0033841	0.0025641	0.00992639	0.00208862	0.0114848	0.00816998	0.0201593	0.00152837	0.00366942	0.0199926	-0.00166806	0.0049609	0	0.00560226	0.00491401	0.0117316	-0.00735297	0.00412939	-0.0107654	-0.00790651	-0.00181433	0.00545736	0.00894553	0.00166182	0.00562677	0.00197712	0.00887908	0.00498092
2014-06-25	0.00604003	-0.0118034	-0.00371978	-0.00246609	-0.00503	-0.00510857	0	0	-0.0043879	0.0039396	-0.00675393	-0.00715802	-0.00382933	0.00710903	0	-0.0118267	-0.0114183	-0.00642813	0.00218917	-0.0120673	-0.0128868	-0.00560299	-0.00803475	-0.00630538	-0.00313456	-0.00969205	-0.00407665	-0.0293855	-0.00811428	-0.00668173	-0.00334084	-0.00922438	-0.013027	-0.00280618	-0.00294464	-0.0135721	-0.00346171	-0.0146205	0.00342818	-0.00511382	0.0067329	-0.00546284	-0.0222524	-0.00704652	0.0020734	0.0123917	-0.0219664	-0.00887908	-0.00498092
2014-06-26	-0.00226074	0.00307355	0.00371978	0.00369686	0.00232468	0.00255755	0	0.00498528	0.0043879	0.00783294	0.00126984	0.00715802	0.00981737	0	0.00475544	0.0357065	0.0157341	0.00898786	0.00615544	0.0135791	0.0128868	0.00780949	0.00803475	0.0290908	0.00804054	0.0114643	0.0158058	0.0150276	0.00709563	0.00668173	-0.00327905	0.00713539	0.00978613	0.0103835	0.094747	0.00536859	0.0180417	0.0338683	0.0402469	0.0131679	0.0146547	0.0102938	0.0110685	0.00892863	0.00948265	0.0953662	0.0063255	0.0377403	0.0187969
2014-06-27	-0.00377929	0	0	-0.00246306	0	0.00255102	-0.00986543	-0.00226296	0.00327833	-0.0039088	-0.00232928	0.0010184	-0.00598804	-0.0136703	-0.0023749	-0.0076825	0.00286687	0.00382735	0.00102223	0	0.00425895	0.00103667	0.00127959	0	0.00207407	0.00176913	0.0226605	-0.00820003	-0.00972932	-0.00819129	-0.0286527	0.00542233	0.011203	0.0223934	0.0953589	0.00205719	0.0131108	-0.0118948	-0.00725836	0.00037016	-0.0146547	0.004208	-0.00359583	-0.00634487	0.00368626	0.0952338	0.00514581	0.00881769	0
2014-06-30	0.00754436	0	0.00432233	0.0061463	0.00501835	0.00254453	0.00321028	0.00632342	0.00544012	0	0.00886456	0.00897516	0.00598804	0.00418036	0.0023749	0.0115017	0.00410678	0.00747061	0.00306045	0.0280869	0.00846387	0.00439391	0.00669112	0.0308249	0.00884049	0.0035289	-0.00749658	0.0249032	0.0120198	0.00885701	0.0118716	0.00704666	0.0112656	0.0313601	-0.0137493	0.00205297	0.0257169	-0.0147604	-0.00731143	-0.00160504	0.00334953	0.016067	0.0128849	0.00189052	0.0121903	0.00558235	-0.00400001	-0.00667292	0.00228422
2014-07-01	0.00337648	0	0.00369004	-0.00245399	0	0	0	-0.00406046	-0.00544012	0.0039088	0.00105009	-0.00201962	-0.00108607	0.00416296	-0.0023749	-0.0076531	0.00426743	0	0	0.00251467	-0.00316556	-0.00322893	-0.00127105	-0.00369476	-0.00293815	-0.00441307	0.0153275	-0.00234519	-0.00152643	0.00074841	-0.0152572	0.00206313	-0.00168177	-0.0178542	-0.0161997	0.0953848	0.00327065	0.00247525	0.00731143	-0.015566	0.0122966	0.00176939	0.0326521	0.00752655	0.0120435	-0.0261486	0	0.00214018	-0.00228422
2014-07-02	0.00149701	0.00568308	-0.00369004	-0.00122926	0	0.00506972	0.00346621	0.00135532	0.0021796	-0.0039088	0	0.00504142	0.00298386	0.00768552	0.0023749	-0.0115906	0.0042493	0.00378443	0.00508002	0.0276591	0.00527038	0.006576	0.00933625	0.0545766	0.00498974	0.00781985	0.0965858	0.00613054	0.0040653	0.00365085	0.013623	0.00698298	0.00317431	0.00458892	-0.0407696	0.00668899	-0.0094321	0	0.00396564	-0.0036462	-0.00895825	0.0140435	-0.00552233	-0.00187633	-0.00359785	-0.0624282	0.0167499	0	0
2014-07-03	0.00856457	0.00304679	0.00369004	0.00368325	0.00958045	0	0.00477962	0.00495385	0.00217486	0.0071545	0.00125865	-0.00100625	0.00782413	0.00352734	0.013798	-0.0356003	0.00264667	0.00377016	0.00404552	-0.00776624	0.00105075	0.00423213	0.00643695	-0.00676318	-0.00102527	0.00350455	-0.0171433	0.00282964	0.00278534	0.00074513	0.0133665	0.0122052	-0.00786079	-0.00458892	0	-0.0220941	0.00779811	0.0217639	0.0286105	0.012393	0.0280968	0.0155668	0.0107861	0.0125553	-0.00763823	0.015636	-0.00310165	0.0449396	0.00683708
2014-07-04	0.00370097	0	0.00428791	0.00366973	0.0049458	0.00755671	-0.00477962	-0.00224871	-0.00326407	0	0	-0.00302485	0	0	-0.00435439	0.010681	-0.00264667	-0.00503005	-0.00100985	-0.0179066	-0.00420965	-0.00538947	-0.00643695	0	-0.00293514	0.00087422	-0.0318417	0.0241398	0.00830977	0.00585883	0.0127557	-0.00202388	-0.00489735	-0.00730913	0	0.00867112	0.00489397	-0.0192948	-0.0109572	0.00087048	0.0412626	-0.0080414	-0.0179645	-0.00557952	-0.00080743	0.0226059	0.0143	-0.0170063	0.00485516
2014-07-07	0.00221402	0.00865432	0	-0.00244499	0.00227445	0.00791506	-0.00346621	-0.00135166	0.00217723	0.00388099	-0.00230874	0.0010093	-0.00201762	-0.00352734	-0.00235255	-0.0248752	-0.00141443	-0.00632335	-0.00303567	0.00198237	-0.0052871	-0.00102987	0	0.0043337	-0.00294378	-0.00525683	0.0318417	0.0127897	0.00400426	0.0101507	0.00325392	0.0088746	0.00489735	-0.00270636	-0.022229	-0.0105661	-0.00162866	0.0168729	-0.0071545	0.0189614	0.00527215	0.0250583	0.0179645	-0.00135731	-0.00202143	0.00239203	0.0143728	0.00233615	0.0156979
2014-07-08	0.00257685	0.00601376	0	0	0.00453344	0	-0.00160385	0.00225175	0.00108684	0	0	-0.00505672	0.00483547	0	0.00904377	0.0115061	0.00282686	0.00126787	-0.00202891	-0.00093853	-0.0053152	-0.00219199	0.00125925	-0.0043337	-0.00310032	0.00087806	-0.0141486	0.00404988	0.00099856	-0.00146711	-0.00050547	0	0.00636826	0.0134591	0.0245817	0.0165542	0.00162866	0.0260874	0.0213118	-0.00709917	-0.00745114	0.013408	0.00159653	-0.00561847	0.00403878	0.0610149	-0.0143728	0.00620317	0.00475663
2014-07-09	-0.0208031	-0.0146681	-0.0123003	-0.011077	-0.00453344	-0.0129465	-0.0145516	-0.0122201	-0.0120207	-0.00842793	-0.0143918	-0.0160611	-0.0125398	-0.00768552	-0.0232765	-0.0115061	-0.00708218	-0.016466	-0.0125177	-0.0330924	0.0158616	-0.0165293	-0.0172952	-0.0155933	-0.00786763	-0.00870481	-0.0323028	-0.0191136	-0.00927499	-0.0123104	-0.0199153	-0.0211047	-0.00956766	-0.023185	-0.0321025	-0.0249352	-0.0209668	-0.0355892	-0.0318105	-0.0190978	0.00435324	-0.00668154	-0.0303089	-0.021573	0	0.00224523	-0.0342664	-0.0276925	-0.0227173
2014-07-10	0.00747947	0.00865432	0.00432233	-0.00570934	-0.00760171	-0.00252525	-0.00982005	0.00091033	0.00219635	0.00454694	0	-0.00206277	0.00189779	-0.00834331	-0.00239194	0.00204012	0.0426114	0.0102521	0.00102775	-0.00725151	0.002096	-0.00223346	0.00271718	0.00110223	-0.00104376	0	0.00751883	-0.0129851	-0.00783772	-0.00363998	-0.0123811	0.00204876	-0.00642967	0.0011721	0.00752085	0.0181961	0.00166044	-0.00490799	0.00722974	-0.00766673	0.011568	0.0166209	-0.00730877	0.00712737	0.0183711	0.00868384	0.00631823	0	0.0112632
2014-07-11	0.0122201	-0.0030205	-0.00432233	0.00521416	0.00760171	0.00546335	0	0	0	-0.00454694	0.00212947	0.00294551	0.00513307	0.00418036	0.00477817	0.00339098	0.0158787	0.0100078	0.00627202	0.016483	0.00646981	0.004331	0.0133187	0.00439682	0.00802382	0.0095821	0.0211236	0.00558569	0.00025379	0.0006628	-0.00111961	0.0138214	0.0254743	0.0231581	0.00240545	-0.00112761	0.00331263	0.0312412	0.0175272	0.00766673	0.00107288	0.0313709	0.0164284	-0.0059069	-0.00198059	-0.0164387	0.024043	0.0108024	0.0114541
2014-07-14	0.00367377	0.0030205	0.00801237	0.00764775	0	0.00292949	0	0.00499207	0.0102587	0.00454694	0.006784	0.00205671	0.00617866	0.00416296	0.014199	-0.0599901	0.00401405	0.0112964	0.0114185	0.0407237	0.0297184	0.012235	0.0129882	0.0179353	0.00986681	0.0172783	0.0105783	0.0160887	0.0138602	0.0124286	0.0223766	0.0136329	0.0108527	0.00608598	0.00266596	0.00599927	0.022482	0.0186612	0.00705357	-0.0032606	0.0145988	0.0417162	0.00348554	-0.00052288	0.00356224	0.00350966	0.00918076	0.0210043	0.0243762
2014-07-15	-0.00883984	0.00601376	0.00428791	0	0.00754436	0.00541781	-0.0032949	0.00271248	0.00563016	0.00388099	0.00105585	0.00818479	0.00307507	0.00355451	0	0	-0.00535566	0.00249308	-0.00214687	-0.00741354	-0.00506125	-0.00220165	-0.00249066	-0.00784106	-0.00396447	-0.00172525	0	-0.00966556	-0.00075108	-0.00147348	0.00109485	0.0118766	0.00310531	-0.00837781	0.0150617	0.00186741	0.00483872	0.0452959	0.00700417	0.0219898	-0.0444518	-0.0154404	0.0301599	0.00573665	0.00276189	0.059741	0.0181125	-0.00824534	-0.0021635
2014-07-16	0.00258637	-0.00300236	0	0.00636945	0	0.0107484	0.0016488	0	-0.0021617	0	0.00105474	-0.00203992	0.00106738	0	0	-0.0403428	-0.0079185	0.00124421	-0.00101189	-0.00653224	-0.00712907	0.00103667	0.00124611	-0.00899802	-0.0010304	-0.00172824	0.0104675	0.00416927	-0.00527341	-0.00287133	-0.00277595	-0.00671276	0.0139457	0.048517	-0.0228127	-0.020355	0.00160772	0.0153149	-0.00700417	0.0391593	-0.0184778	0.00103681	0.0558071	0.00311527	0.0287398	-0.104784	-0.00600111	0.0102961	0.00647651
2014-07-17	0.0146523	-0.0030114	0.00061106	-0.00366973	-0.00489735	-0.00825769	-0.00495459	-0.00135532	-0.0010826	0	-0.00316757	-0.00409238	-0.00508022	0	-0.00201613	-0.00600602	-0.00271003	0.00496142	-0.0092811	-0.0155156	-0.00718025	-0.00545456	-0.00530671	-0.0112933	-0.00294985	0.00172824	-0.0210458	-0.0111387	0.00477238	-0.00808385	-0.00550157	-0.0119571	-0.00468723	-0.00109349	-0.0151395	-0.00687813	-0.00806456	-0.0354218	-0.0102763	0.00070872	-0.00888177	-0.043416	-0.0199942	-0.00121034	-0.022064	-0.0246468	-0.00493693	0.00434394	0.0257942
2014-07-18	-0.00291333	0	0	0.00366973	-0.002647	0.00289795	0	0.00496055	0.0010826	-0.00388099	0.00316757	0.0106345	0.00508022	0	0	0.00300752	0.0290845	0.00493693	0.00623928	0.0115548	0.00922232	0.00441789	0.00794954	0.0112933	0.00294985	0.0136129	-0.0103208	0.00414395	-0.00250894	0	0.0202424	0.0237729	0.00612504	0.0515303	0.0252838	-0.00384173	0.0124725	0.00432655	0.00322269	0.0640292	0.0011348	0.00647251	0.0379253	0.00500476	0.00078247	-0.00835247	0.0337916	0.0144288	0.0598842
2014-07-21	-0.00879127	-0.00865432	0.00851587	0.00146413	0	-0.00538861	-0.00998344	0.00404041	-0.006949	0	-0.00443741	-0.00319304	0.00199827	0	-0.0101421	0.0156428	-0.00396171	-0.00989835	-0.01149	-0.0171701	-0.00511301	-0.00780949	-0.00920228	-0.0112933	-0.0088758	-0.00769481	0	0.0284308	0.00125526	0.00223371	0.0106117	-0.00510305	0.0107182	0.00896558	-0.0149856	0.00805065	-0.00440794	0.00226963	0.00385357	-0.00077558	0.00113351	0.0291411	-0.0048203	0.00068835	-0.0193491	0.024851	0.0137278	-0.00201258	-0.00992494
2014-07-22	0.00293902	0.00303754	0	0.0063199	0	0.00249066	0.0132892	0.00625281	0.006949	0	0.00885521	0.0198625	0.0171531	0	0.0101421	0.0124864	0.0294978	0.0232156	0.0103469	0.02269	0.0215018	0.0110455	0.0157018	0.024625	0.0148959	0.0202842	0.0103208	0.00632647	0.00899163	0.0137877	0.0442936	0.00979056	-0.00160043	0.0085456	0	0.0113896	0.00440794	0.0135107	0.0032	0.00717878	0.00870131	0.0222059	0.0048203	0.00120347	0.0177835	-0.0164985	0.0161252	0.0100226	0.0258805
2014-07-23	0.00146628	0.00259628	0.00362757	0	0.00754436	0.00537525	0	0	0	0	0.00230632	0.0041243	0.00898619	-0.00355451	0.0146914	-0.035665	-0.0101688	0	0.00734366	0.0123866	0.00300571	0.0227428	0.00507732	-0.00108167	0.00976044	0.00993784	0.0073073	0.0387598	0.0211583	0.0149661	0.0146977	-0.00312256	-0.00750271	-0.00409278	-0.00784955	-0.0133006	0.0111333	0.0131098	0	-0.0128477	-0.00434119	-0.00666157	0.0349255	-0.00309758	-0.00865466	-0.0847942	0.0038625	-0.0100226	0.00194202
2014-07-24	0.0334985	0.0116006	0.0209025	0.0300739	0.0152903	0.0268527	0.0276665	0.0254959	0.022468	0.0167099	0.0260453	0.0530658	0.026484	0.0112129	0.0519891	-0.0276091	0.0215062	0.0216326	0.030439	0.0568278	0.0394285	0.0275355	0.0254559	0.0392623	0.0298487	0.0316576	0.00689283	0.0464281	0.0266634	0.0182995	0.0108333	0.0488274	0.0030436	0.0444518	-0.00763779	0.0208223	0.0261478	-0.0266205	0.0139596	0.0434092	0.0120126	0.0525778	0.0217682	0.0101175	0.0195624	-0.00409717	0.0598533	0.0182163	0.0685493
2014-07-25	0.0140699	0.0114675	0.00765385	0.00749594	0.00737466	0.00520522	0.0066658	0.00735138	0.0186569	0.0208144	0.00752112	0.00884369	0.0144158	0.0081824	0.00689874	0.0123649	0.0112103	0.0118189	0.00998425	0.0129991	0.00479709	0.00820028	0.0160288	0.0375283	0.0067312	0.0119294	0.00684564	0.00898461	0.00590844	0.00346293	0.00926852	0.00630917	0.0530882	0.0142813	0.0154873	0.0163512	-0.00308642	0.00452387	0.0100314	-0.00203002	0.00333784	-0.0122701	-0.00158165	0.0142303	0.0172849	0	0.0105948	-0.0019802	-0.0203929
2014-07-28	0.0265396	0.0225479	0.0436099	0.0709358	0.0343056	0.094075	0.0590758	0.0421825	0.0662893	0.0319437	0.0387299	0.0546428	0.0447818	0.0337657	0.0404219	0.058182	0.0448272	0.062374	0.0417617	0.0356157	0.0359095	0.0395535	0.0411046	0.0390665	0.0360981	0.0432943	0.00715567	0.019843	0.0322291	0.0294184	0.0177007	0.00626961	0.0174765	0.0182026	0.0125923	0.00917269	0.0134333	0.0132274	0.0105493	0.0106384	0.00538061	0.00639923	0.0242389	0.0221252	0.0266783	0.0191699	0.00263127	0.00814317	0.0128594
2014-07-29	0.00711747	-0.00289436	0.0111671	0.00238845	0	0.0644022	-0.00150414	0.0216556	0.0121705	-0.00363417	0.00194628	0.00365631	0.00545931	0.00728907	-0.00210305	0.0043384	-0.00481566	0.0377903	0	-0.0125414	0.0101057	-0.00693672	-0.0059524	0.00192586	-0.00188908	-0.00612618	0.027081	-0.0255511	0.00227907	0.00737281	0.00252174	0.0477392	-0.00133356	0.0773126	-0.00266596	0.00291758	0.0570525	-0.00200647	0.00308167	-0.0255078	0.0266309	-0.00147312	-0.0104835	0.0564544	0.0154529	0.0311552	0.00429083	0.00392446	-0.00916837
2014-07-30	-0.0125745	-0.00539756	-0.0151052	-0.0126584	-0.012143	-0.024846	-0.00452603	0	-0.0143108	-0.0122102	-0.00722025	-0.00277253	-0.00367582	-0.0146317	-0.00876006	0.0107644	0.0200126	-0.00639813	0	0.00363925	0.00364964	-0.00106239	-0.00113782	0.0310194	-0.0027049	-0.00916331	0.00311797	0.00532541	-0.00022767	0.00068133	-0.00556924	-0.0137641	-0.00451393	-0.0504612	0	0.00254592	-0.0229476	-0.00671745	-0.00308167	-0.050882	-0.00307835	-0.027399	-0.0339419	-0.0122029	-0.0128607	-0.00615387	-0.0430148	-0.0222782	-0.0380845
2014-07-31	0.0179635	0.00829192	0.0112109	0.0159062	0.009655	0.0467582	0.010529	0.0132505	0.0251961	0.0122102	0.00935679	0.0136619	0.00722025	0.0107134	0.0108631	-0.00932241	0.0104436	0.00746051	0.00844668	0.0111153	0.00363637	0.00494817	0.0200063	0.0300861	0.00997178	0.0106984	-0.00311797	0.0134032	0.0158133	0.0126336	0.00956512	-0.00284698	0.0331249	-0.00587056	0.0127323	0.016571	0.0186171	0.0263844	0.00982809	0.0102274	0.0166632	0.0190101	0.0186024	0.0070583	0.0121303	0.0342008	0.0128302	0.014167	0.0229709
2014-08-01	-0.00978911	-0.00289436	0.015487	-0.00324781	0	-0.0287522	-0.0120423	-0.0132505	-0.0149257	0	-0.00408283	-0.0136619	-0.00449173	0	-0.0200067	-0.0262789	-0.0351436	-0.0289667	-0.0170825	-0.0378289	-0.024806	-0.0230633	-0.0140471	-0.0272921	-0.021961	-0.0254383	-0.0238775	-0.0117777	-0.0203777	-0.00531976	-0.0196161	-0.0139963	-0.00993736	-0.0289237	-0.0226586	-0.016571	-0.0274994	-0.0263844	-0.00674642	-0.0227555	0.0104066	-0.0342775	-0.0309946	-0.0162298	-0.00954486	-0.0158517	-0.028346	-0.014167	-0.00187191
2014-08-04	0.0151492	0.00578036	0.0440221	0.0135705	0.00496984	0.00683997	0.0180095	0.015243	0.0130245	0.00363417	0.0162322	0.0162727	0.0206362	0.00726463	0.0157962	0.0168687	0.0339723	0.0321471	0.0339914	0.0333976	0.0738555	0.0418077	0.0416987	0.0245735	0.0389782	0.0590905	0.0304486	0.0329393	0.0310783	0.0320116	0.0299822	0.0228663	0.00701528	0.0208341	0.00752085	0.0129919	0.0162245	0.0219984	0.00674642	0.0187906	0	0.0218117	0.0140061	0.00570253	0.0229728	0.0134083	0.0229379	0.00399701	0.0243269
2014-08-05	-0.00805103	-0.00578036	-0.00738011	-0.0090265	0.00212239	-0.0178822	-0.0119702	-0.0140311	-0.0089841	0	-0.00518883	-0.0208263	-0.00616963	-0.00334635	0.00210748	0.0300882	-0.00809006	-0.00850365	-0.00841871	0.00221812	0.00345006	-0.00973582	0.00122042	-0.00842926	-0.00714383	-0.0133441	-0.00345304	-0.0103146	-0.0138434	-0.0122988	-0.01391	-0.00887002	-0.014245	-0.00878575	0.0251037	-0.00647484	-0.00734218	0.0107117	0.00366077	-0.0150963	-0.0229162	-0.0015064	-0.0109446	-0.00984135	-0.00397328	0.00244333	-0.0136495	0	-0.00366397
2014-08-06	-0.00269815	-0.00248756	-0.00690207	0.00107887	-0.00958644	-0.00452096	-0.0154219	-0.0105521	-0.00712981	0	-0.0131887	-0.0195871	-0.0181459	-0.00391828	-0.0200493	-0.00708218	0.0139329	-0.00642553	0	-0.00890214	0.0206228	-0.00104877	-0.00122042	-0.00850091	-0.0009298	0.0030016	0.0232489	-0.0193815	-0.0183793	-0.011781	-0.0181077	-0.00607687	-0.0159578	0.0156351	-0.00261301	0.00468048	-0.00147493	0.0170318	0.0258505	-0.00404134	-0.0104939	-0.00503779	-0.00306154	0	-0.00253669	0.0256974	-0.0140918	0.00621352	-0.0187911
2014-08-07	-0.0180615	-0.017166	-0.0188228	-0.0160873	-0.0118429	-0.0091037	-0.0185143	-0.0135554	-0.0224904	-0.0158443	-0.0187216	-0.0113113	-0.0220001	-0.0107134	-0.00893826	0.00071048	-0.0363353	-0.0326386	-0.0207788	-0.0304515	-0.0371177	-0.0169316	-0.0287681	-0.0316445	-0.0143213	-0.0293678	-0.00678199	-0.025512	-0.0156947	-0.0145648	-0.0133662	-0.00791941	-0.0131559	-0.016581	-0.0123735	-0.0155659	-0.00889554	-0.00213995	-0.0258505	-0.0060346	-0.0225927	0.0115492	-0.00491804	-0.0136515	-0.0149884	0.00369296	0	-0.0102105	-0.0115546
2014-08-08	0.00274725	-0.00296046	0.0113361	-0.00461286	0	0.0091037	0.00155602	0.00123993	0.00197589	0.00367873	-0.00199124	0.00195938	0.0082315	0.00339559	0.004325	0.0390022	-0.0118506	-0.0022225	0.00186459	0.00459859	0.00871541	0	-0.00349724	0.00877303	-0.0009441	-0.0015444	-0.00648577	0.00248811	-0.00396248	-0.00333308	-0.00153328	0	0.0103033	-0.0101459	0.00238127	-0.00182582	0.00297398	0.0127716	-0.00366077	0.00336994	0.0107324	0	-0.0030861	0.00242268	0.0120814	0.00446605	-0.00457202	-0.00602563	0
2014-08-11	0.0068353	0.014298	0.0143887	0.0126889	0.00719428	0.00452096	0.0123617	0.0110907	0.0185788	0.00853144	0.0166044	0.0139953	0.0228827	0.00731779	0.0159025	-0.00068329	0.0130582	0.0176432	0.0151369	0.0118772	0.0376375	0.0159985	0.0220368	0.01639	0.0188471	0.0227304	0.00341881	0.0254969	0.0169054	0.0244353	0.0214508	0	0.00870007	0.0161217	0.0126052	0.0209773	0.00886924	0.0227924	0.0133578	0.0413601	0.00438597	0.0256298	0.0282396	0.0188564	0.0223111	0.0605167	0.0231515	0.0122639	0.013423
2014-08-12	-0.0137176	-0.00838579	-0.00690207	-0.0137903	-0.00503055	-0.0160899	-0.00770816	-0.0061463	-0.00934404	-0.00425662	-0.00629304	-0.010218	-0.0154361	-0.00337079	-0.00914362	0.0135779	-0.00347564	-0.0043817	-0.00748205	-0.00359576	0.00997846	0	-0.00233308	0.0103963	-0.00531069	-0.00977376	-0.0134	-0.00978505	-0.0129429	-0.00914947	-0.0132121	-0.00907612	-0.00434057	0.0330022	0.00234589	0.0437668	0.00988476	-0.00830397	0.00361229	-0.0043505	-0.00438597	0.0372536	-0.0062293	-0.00301229	-0.00106819	0.00221812	0.00817545	0.0039722	0
2014-08-13	-0.00415226	-0.00591218	0	-0.0081886	0.00753637	-0.00921013	-0.00465358	-0.00742578	-0.00509805	0	-0.00296355	-0.00195198	-0.00744659	0	-0.00891902	0.00336587	0.0082913	0.00328807	0.00380557	0.00312338	0.036078	0.00593404	-0.00220083	-0.00576238	0.00093141	0.0111892	0.0330018	0.0350185	0.0175251	0.0130663	0.0187473	0	-0.00722025	-0.00486619	-0.0049589	0.0068283	0.00291015	0	-0.0102689	-0.0178214	-0.0020429	0.00933278	-0.0156428	0.0230725	0	-0.0231613	-0.00817545	0.0179256	0.00372638
2014-08-14	-0.00870631	0	-0.0112511	-0.00579453	-0.00753637	-0.00463707	-0.0109433	-0.00581397	-0.0124618	-0.00427482	-0.00118788	-0.0085029	-0.0082315	-0.003947	-0.00681962	-0.0162605	-0.00708101	-0.0154377	-0.0142586	-0.0150436	0.00239139	-0.015903	-0.0210124	-0.0151395	-0.0108311	-0.0157768	-0.0230207	-0.0350185	-0.01381	-0.0210189	-0.00959193	-0.00952737	-0.0134025	0	-0.00735297	-0.0181979	-0.00985589	-0.0229847	-0.00304044	-0.0121366	-0.0163353	0.003246	-0.0192254	-0.0276878	-0.013269	-0.0556922	-0.021371	0.0235701	-0.0152593
2014-08-15	0.00279427	0.00296046	0.00376446	0.00579453	0.00251844	0.00677002	0.0031389	0.00705543	0.00931161	0.00853144	0.00828571	0.002886	0.0046083	0.003947	0.013593	0.0115451	0.0327215	0.0218608	0.0142586	0.0200396	0.0953102	0.0139289	0.0255463	0.0402492	0.0179873	0.0227304	0.00341881	0.0202747	0.0160932	0.0190994	0.0403498	0.0062397	0.00901137	0.0455911	0.00735297	0.0086252	0.0253545	0.0106091	0.00304044	0.00597222	0.00764578	0.0105919	0.00955554	0.00984135	0.00252389	0.0218689	0.0168833	0.0285868	0
2014-08-18	0.00278649	-0.00296046	0	0.00111049	0	0.00248271	0	0.00371517	0.00531027	-0.00853144	0.00411725	0	0.00084659	0	0	0.0299324	-0.0011713	0.00217208	0.00459349	0.00272313	-0.00217376	0.00197411	0.0080552	0.0100932	0.00526802	-0.00074941	0.00984895	-0.00764371	-0.00342681	0.00324628	-0.00492394	0.00765449	0.0217655	-0.0197094	0.0072993	0.0197285	-0.00537925	0.0266571	0.0228101	-0.0122121	0.00111014	0.013649	-0.00310591	0.00346894	0.00681862	-0.00104302	-0.00928838	0.024191	0.00403823
2014-08-19	-0.00139227	0.00296046	-0.00376446	0.00354532	-0.00251844	-0.00710988	0.00780441	0	-0.00117763	0.00427482	-0.00097876	0	-0.00181499	-0.003947	-0.00461326	0.00065509	-0.0104559	-0.010786	-0.00459349	-0.0117909	-0.0478404	-0.0109648	-0.0103883	-0.0118982	-0.0124242	-0.00903706	0.00975289	-0.00894435	-0.00758058	-0.00258141	0	-0.0124225	0.00148945	-0.00745493	0.019548	-0.00337382	-0.00721764	-0.00597755	-0.00297177	0.00554851	-0.00763727	0.0156919	-0.00979481	-0.00047233	0.0184272	-0.00706902	-0.00657897	0.00202726	-0.00592834
2014-08-20	-0.00418849	0	-0.00377868	-0.0093334	-0.00216372	-0.00464868	-0.00623865	-0.00123686	0.00411564	-0.00427482	-0.00727276	-0.0105347	-0.00558661	0.003947	-0.004325	-0.00262295	-0.00937019	-0.00219566	-0.00103645	-0.00313614	-0.0176561	-0.00694406	0	0.0110052	0	-0.00683179	-0.00335233	-0.00820562	-0.0106637	-0.010542	-0.0198128	0.00476803	-0.00730294	-0.0105312	0.00963252	0.00539267	-0.00581186	-0.00830397	0.0476557	0	0.00763727	0.0185109	0	0.00345858	0.00873979	0.0151241	0.00177552	-0.0129093	-0.00379096
2014-08-21	-0.00842998	-0.00550499	-0.0108756	-0.0130339	-0.00506697	-0.00683333	-0.00627781	-0.00703791	-0.0153728	-0.00798775	-0.014506	-0.00971075	-0.0112677	-0.003947	-0.0137159	0.0505708	-0.0165741	-0.0143905	-0.0161453	-0.0222328	0.0161331	-0.0121199	-0.0127214	-0.0119089	-0.0154128	-0.0192258	-0.0131825	0.00202166	-0.00889571	-0.0105789	-0.00045195	-0.00293148	-0.0115608	-0.00789558	-0.01679	-0.00201884	-0.00401534	0.0142815	0.00339944	-0.0100795	-0.00444798	-0.0243106	-0.00314631	0.00172481	-0.00488487	0.0179538	-0.0274905	-0.00755066	0.0134737
2014-08-22	0.0199064	0.00254453	0.00708257	0.0130339	0	0.00468048	0.00157315	0.00703791	0.00929136	0	0.00419455	0.00480065	0.0104148	0.00731779	0.0021947	0.094629	0.042243	0.0110879	0.00676861	0.00611267	-0.0084182	0.00107533	0.0105206	0.0210251	0.00552227	0.0100435	0.00678199	0.00494065	0.00749637	0.00135675	0.00547417	0.00621915	0.00571334	-0.00183094	0.00970138	0.0110535	0	0.0221531	0.0179377	0.00788684	-0.00542785	-0.00448431	0.0660474	0.0130741	0.0066237	0.0253496	0.00881748	0.0314257	0.00187191
2014-08-25	-0.0100783	-0.00254453	-0.00326265	-0.0177953	-0.00509277	-0.0141077	-0.00789062	-0.00828505	-0.00315333	-0.00805207	-0.0106203	-0.0116413	-0.0122641	-0.00337079	-0.0116555	-0.010848	-0.0173355	-0.0144385	-0.0192585	0.00924328	-0.0385446	-0.00911715	-0.0187649	-0.0255562	-0.0182994	-0.0147133	-0.0163547	-0.0248529	-0.0141021	-0.00733324	-0.0344332	-0.0080557	-0.014685	0.0268209	-0.0145876	-0.013414	-0.00586942	0.0197041	-0.0151136	-0.0278805	-0.00112117	0.0125057	-0.00611502	-0.0141714	-0.0221333	-0.104397	-0.0185022	-0.0147985	-0.00187191
2014-08-26	0.0169701	-0.00297683	0	0.00611761	0.00254963	0.00689783	0.00474184	-0.00500418	-0.0041539	0	0.0022135	0.00201681	0.00184923	-0.00734259	-0.00476418	-0.0416116	-0.0297811	-0.0156596	-0.0116877	-0.0200384	0.0134869	-0.00725693	-0.0189807	-0.0245961	-0.0101747	-0.012659	-0.0303424	-0.00501599	0.00307238	-0.0101431	0.00205864	-0.0253178	-0.0207893	-0.0237712	-0.0298295	-0.0146236	-0.0118432	0.0135071	0	-0.0263601	0.00112117	-0.0156568	-0.0169614	-0.0270244	-0.0179216	-0.0407074	-0.0234178	-0.029805	-0.00563684
2014-08-27	0.0193851	0	-0.00381992	-0.00135624	-0.00474021	-0.00689783	-0.00474184	0.00125339	-0.00716136	-0.00373832	-0.00100553	0.00093979	-0.00283688	-0.00397615	-0.00223108	0.00477613	0.00972356	-0.00113701	0.00095923	0.00847091	0.0204359	0.0010919	-0.00114466	-0.00093132	-0.0047098	-0.00079036	0	0.00668241	0.00094345	0.00137878	-0.016589	0.00150716	0.00294704	-0.0175093	-0.0023933	-0.00722025	-0.010103	-0.0115382	0.0941302	0.0047454	0.00111991	0.0288845	-0.00625822	-0.0100406	0.00505052	-0.00143369	0.00590606	0.00556975	0
2014-08-28	-0.0207596	-0.0145863	-0.0193216	-0.013206	-0.00991744	-0.0168997	-0.0130234	-0.00250836	-0.0158973	-0.0163629	-0.00970489	-0.0107934	-0.00943169	-0.0149085	-0.00929643	-0.030232	-0.00242204	-0.00341881	-0.0068547	0.0329024	0.00154297	-0.00730197	-0.00358552	0.00950511	-0.00278087	0.00158009	-0.0103222	0.00916454	-0.00757266	0.00473464	-0.00256636	-0.0113595	0.00155669	0.00986749	0	0.00447582	-0.00150546	-0.0116729	-0.0456892	-0.00243073	-0.00224108	-0.0234888	0.00625822	0.0106849	0	-0.0294096	0.00400695	-0.00185314	-0.0234215
2014-08-29	0.0207596	0.0060319	0.0193216	0.0156911	0.00478734	0.0121526	0.00984967	0.00875188	0.00626835	0.0082149	0.0117149	0.0156127	0.00856669	0.0188847	0.0115275	0.0314225	0.0201057	0.0112254	0.00972689	0.00131258	0.00307882	0.0164752	0.00844128	0.0178372	0.00749067	0.0196401	0.020539	0.00542007	0.00945689	0.00668188	0.00781359	0.0098523	0.00740425	0.00703259	0.00504582	0.012291	0.00862559	0.0460857	-0.00917685	0.00194505	0	0.0168968	0.00781802	-0.00419558	0.0160632	0.0167037	0.00690757	0.0149583	0.00192705
2014-09-01	0.00403362	0.00556866	-0.0076839	0.00112752	-0.00257495	0.00219379	-0.00159067	0.00207254	0.0074305	0.00376885	0.0022064	-0.00093527	-0.00197995	-0.00796817	0.00254372	0.0367925	0.0045943	0.00787061	0.00880434	-0.00131258	0.0084182	0.00299922	0.00582429	0.00655147	0.00455016	0.00309149	0.0132314	0.0151358	0.00305433	0.00535871	0.0133962	0.0063898	0.00308325	0.00395318	0.0149865	0.00676364	0.00298285	-0.00190223	0.0960987	0.00629542	-0.00208551	-0.00132363	-0.00480385	0.0107761	0.00247569	0.00781593	0.0105347	0.00932143	0.0098523
2014-09-02	0.0159737	0.0114675	0.0115038	0.0165404	0.0149884	0.0351669	0.0142257	0.0172418	0.0186328	0.0124612	0.0113558	0.0144651	0.0141445	0.0113638	0.0116813	0.00628753	0.0265554	0.0188603	0.0163312	0.0271175	0.0316534	0.0191024	0.0211626	0.0218272	0.0193466	0.0206213	0.0068942	0.010498	0.00864239	0.00794726	0.0152424	0.0111775	0.00885414	0.0239892	0.014508	0.0100605	0.0472643	0.0224051	0	0.0492153	0	0.00220507	0.00320513	0.0109778	0.0140304	0.0261825	0.0230491	0.00564145	0.00948645
2014-09-03	0.0305615	0.00841048	0.0108343	0.00331969	0.00974913	0	0.00469729	0.00568183	0.00411564	0.011696	0.00828571	0.00852744	0.00839166	0.00731779	0.0180409	0.00851069	-0.00115257	0.00219566	0.00290918	-0.00576898	-0.0171275	0.00199589	0.00924846	-0.00375235	0.00269506	0.00452532	0.00308695	0.00281849	0.00925986	0.0143834	0.0145638	0.0201731	0.011629	0.034938	0.00743117	0.0010005	0.0151545	-0.011234	0.00833951	0.00401308	0.00544524	0.0346355	0.00776974	0.0069379	-0.00069686	-0.00365837	0.00942802	-0.0149629	0.0115329
2014-09-04	0.022793	0.0112431	0.0075148	0.00242745	0.00501793	0.00457345	0.00467533	0.00363563	0.00409877	0.00427482	0.00313849	0.00378122	0.0045916	0.00391828	0	0.00731779	0.0519634	0.010786	0.0131596	0.00795797	0.0097168	0.0149013	0.0171643	0.054649	0.0125704	0.0216803	0.00988251	0.00556661	0.0132763	0.0338697	0.0104198	0.00795664	0.0131504	0.00741166	0	0.023391	0.00279427	0.022159	0	0.0211726	0.00652713	0.0416727	0.0106594	0.00751412	0.0024369	0.00365837	0.0175972	0.00569413	0.0114014
2014-09-05	0.00281294	0.00578036	0.00692782	0.00812209	0.00712507	0.00699548	0.00619997	0.00241643	0.00814747	0.00425662	0.00312867	0.002859	0.00923988	0.00723632	0.00675886	0.025472	0.00545927	0.00864144	0.012196	-0.00355953	-0.00148876	0.0154793	0.0156787	0.0295019	0.00715045	0.00587373	0	0.0154145	0.00363162	-0.00064064	0.0121987	0.0135959	0.00429044	0.0118578	0.00940167	0.0116544	-0.00524568	0.0427207	0	-0.015695	0.00979007	-0.0164613	-0.00452623	0.0205302	-0.00104366	0.00112296	-0.0102694	0.0110673	-0.00369784
2014-09-09	-0.0256059	-0.00578036	-0.00692782	-0.00812209	-0.00248801	-0.0136868	-0.00619997	0.00241061	-0.00406544	-0.00425662	-0.00410839	-0.0122733	-0.0120165	-0.00388997	-0.00891902	0.0216342	-0.0174371	-0.00864144	-0.00283624	-0.0158514	-0.0174336	-0.00776703	0.00662605	-0.0135082	-0.00715045	-0.0147495	0.0097858	-0.00548123	-0.0118513	-0.00064105	-0.0132167	0.00142045	-0.00727156	-0.014702	-0.00227877	0.0354131	-0.00986618	0.0377469	0.0131038	-0.0176813	-0.0185558	0.0136	-0.0123042	0	0.0117648	0.0161429	-0.0177805	0.0235305	-0.0151983
2014-09-10	-0.00803734	-0.00831606	-0.00375034	-0.0104133	-0.009655	-0.00709223	-0.0109433	-0.00846267	-0.00291404	-0.00795354	-0.0114355	-0.0114951	-0.00825448	-0.00726463	-0.00216484	-0.00859758	-0.00430287	-0.0118832	-0.0140727	-0.00362943	-0.0206793	-0.0126935	-0.0166482	-0.00164983	-0.00988256	-0.00979897	0.00969097	-0.0223721	-0.0106022	-0.0100971	-0.0183739	-0.00142045	0.00149167	-0.0175267	0.0190817	0.0108143	-0.00425835	-0.0100761	0.00768496	0.00738607	-0.00771336	-0.00739527	0	-0.00674539	-0.0034459	0.0156146	-0.00849317	-0.0108085	-0.00592834
2014-09-11	-0.00517801	-0.00292704	0	-0.0013372	0	0	0.0031389	0.00484458	0.00504562	-0.00430902	0.00099098	-0.00106369	-0.00758599	-0.00337079	-0.00933133	-0.0385086	0.00872521	-0.00109843	0.00287638	0.033914	0.0054025	0.00197227	0.00107383	-0.010165	0.00455277	0.00607734	0.00332006	-0.00972978	-0.00324921	-0.0108547	-0.0152226	0.0328586	-0.00714704	0	-0.00249004	-0.00616525	0.00849863	-0.0120879	0.0485623	-0.0129616	-0.0268121	-0.0250535	0.0289305	-0.0120707	0.00722273	-0.0194874	0.030043	0.0160602	-0.00759635
2014-09-12	0.00904399	0.00584553	0.00748667	-0.00335084	0.00501793	0.00213295	0	0.00120749	-0.00096834	0.00798775	0	0.00106369	0.00563382	0.00728907	0.00249688	0.0199896	0.00220386	0.00329168	0.00378419	0	0.00690346	0.00589359	-0.00228326	0.0109903	0.00360072	0	0.0219645	0.00366571	0.00255384	0.00833248	0.00512182	0.00137457	0.00283168	0.00635657	0.00720411	0.0208086	0	0.00519842	-0.00228154	0.00638609	0.00792214	0.00967817	0.0207341	0.00852652	0.00342115	0.00497651	-0.0121122	0	0.00380539
2014-09-15	0.0156328	0	-0.0112511	-0.00605994	-0.00250582	-0.00213295	-0.00628768	0.00481542	-0.00310499	-0.00798775	0	-0.00586434	-0.00649393	-0.00391828	0.00899928	-0.0239233	-0.00110132	0.00425093	-0.00470373	0.0149383	-0.00613405	0.00092134	-0.00336723	0.045357	0.00093141	-0.00757898	0.0951923	-0.00815903	-0.0145391	-0.00833248	-0.0107333	0.0102495	0.00712691	-0.0101318	0.0137662	0.0562326	-0.00565772	-0.00676323	-0.00733612	-0.0218812	0.00442878	-0.00630122	-0.0222872	0.0180516	0.0182746	0.002479	-0.00560083	-0.00349804	-0.00190088
2014-09-16	-0.0130638	-0.00584553	0.0144426	0	-0.00251211	-0.00249421	-0.00632747	0.0115424	-0.00506626	0.00798775	0.00217671	-0.00778318	-0.00381797	0.00391828	-0.00464469	-0.0407985	-0.0466643	-0.0174832	-0.0277504	-0.0483863	-0.0499907	-0.0216438	-0.029714	-0.0511481	-0.0291479	-0.0320669	0.0472166	-0.0282297	-0.0102274	-0.0175424	-0.018104	-0.0352856	-0.00712691	-0.0513392	-0.0232166	-0.0423978	-0.0196962	-0.0104951	0.00961766	-0.0234601	-0.0135115	-0.0312458	-0.0273774	0.0116061	-0.0265051	-0.0421411	-0.0208959	-0.0345361	0.0153745
2014-09-17	0.0218883	0.00292704	-0.00319149	-0.00473881	0	0.00249421	-0.00158814	-0.0103422	0.00097628	-0.00367873	-0.00515261	0.00201871	0	-0.00728907	-0.00217493	0	-0.00913381	0.00221757	0.00683401	0.00130378	-0.00161839	0	0	0.0249911	0.00177851	0.0054164	-0.0164449	0.00506305	0.00189967	0.00656853	0.00885912	0.0191811	0.00149589	-0.00183936	0.021017	0.0300111	0.00433057	0.00700897	0.0584237	0.0174084	0.0056245	0.00865806	0.00914338	0.00552942	0	-0.00893506	0.0413641	0.0345361	0.0607506
2014-09-18	0.00375823	0	0.0105989	0.00248503	0	0.0183362	0.00633749	0.00319362	0.0141461	0.00367873	0.0165521	0.00389132	-0.00098765	0.00728907	0.0447087	0.0514399	0.0204707	0.00991865	0.00375059	0	0.010473	0.00598137	0.00802884	-0.022505	0.00286631	0.00461939	-0.0138172	0.00122504	0.00213283	0.00191078	0.00306892	-0.0118139	0.0156549	-0.00215021	0.0296514	-0.0178393	0.00681862	-0.0138903	-0.0121109	-0.0189841	-0.028614	0	-0.0123434	0.00267897	0.00343761	0.00144655	-0.0158834	-0.00351032	-0.018046
2014-09-19	0.0102629	0	0.00368325	0.00225378	0.00251211	0.00244286	0.00157812	0.00477138	0.00307397	0	0.0122367	0.00480963	0.00480563	0	-0.00896331	0.0182174	0.00213812	0	0.0067623	0	0.00495644	0.0039678	0.00919515	0.0184507	0.0172954	0.00917525	-0.0140107	0.00751333	0.00924869	0.00906306	0.00822613	0.0135395	0.0226327	0.0188857	0.00662881	0.0126083	0.0306416	-0.00177211	-0.00217818	0.00157566	0.00457279	0.0557446	0.00459679	-0.0109095	0.0200448	0.0955992	0.0103654	0.0247462	-0.00901719
2014-09-22	-0.015277	-0.0198193	-0.033105	-0.0202395	-0.017354	-0.0300748	-0.0209807	-0.0212475	-0.0223072	-0.0197782	-0.024625	-0.0244194	-0.0248924	-0.0186078	-0.0243025	0.0407345	-0.0169447	-0.0154718	-0.0143955	0	-0.00656055	-0.0220203	-0.0230785	-0.0253022	-0.0172954	-0.020764	0	-0.0312001	-0.0326002	-0.0247508	-0.0391414	0.00275482	-0.0239416	0.0448453	-0.0362803	-0.026873	0.0148049	-0.0159117	0.0117062	-0.0276278	-0.0305393	0.0141674	-0.0234023	-0.0280378	-0.0217622	-0.00210416	-0.0149502	0.0017138	-0.0318155
2014-09-23	0.028799	0.00297683	0.0150865	0.00960227	0	0	0.00321544	0.00364004	0.00508708	0.00373832	0.00197668	0.00286396	0.00289436	0.00397615	0.0134394	0.0955966	0.030381	0.0154718	0.0153246	0	0.0200261	0.0140689	0.0162244	0.0101566	0.0190353	0.0161869	0.00556941	0.0102273	0.00603976	0.00594886	0.00534467	0.0361343	0.00701528	-0.00202166	0.0205843	0.00149544	-0.00789162	0.00700371	-0.0143263	0.0170354	0.00486619	0.0459535	0.0141875	0.00277778	0.0304695	-0.015389	0.0194672	0.0375976	0.0151136
2014-09-24	0.0063898	0.0113997	0.0143353	0.0106372	0.0148419	0.0139114	0.0130234	0.0140311	0.0162605	0.00805207	0.0135336	0.0206221	0.0171924	0.00734259	0.0108631	-0.00382593	0.0949525	0.0395393	0.0390466	0	0.0494269	0.0332517	0.0395117	0.0685391	0.0475285	0.0331813	0.0142217	0.02843	0.0256219	0.0219983	0.0296922	0.00430251	0.0154867	0.00202166	0	-0.00149544	0.00275198	0.0071327	-0.0189809	0.00549284	0.0256731	0.0313647	0.00781802	0.0136223	0.0155503	0.00719332	0.00474586	0.00164779	0.00734141
2014-09-25	-0.018675	0.00251572	-0.00369686	-0.00473881	-0.00251844	-0.00248271	-0.00476443	-0.0043886	-0.00712981	0.00430902	-0.00527396	-0.00776755	-0.00656796	0	0.0110432	-0.043581	-0.00396851	-0.0126114	-0.0100988	0	-0.00224905	-0.0096994	0	-0.00637499	-0.0102539	-0.0134967	-0.00578036	-0.00867317	-0.0094944	0.00065253	0.0025839	-0.00563009	-0.0125646	-0.00462696	0.00668899	0.0473496	-0.012444	0.0121856	0.0189809	-0.00978601	-0.0210031	0.00999453	0.00299073	-0.00457109	-0.0118892	-0.0117491	-0.0158235	-0.0168106	0
2014-09-26	-0.00247525	0	0	0.00473881	0.00251844	-0.00462717	-0.00318895	0.0186181	0.00712981	0	0.00097876	-0.00498687	-0.00486073	-0.003947	-0.0131463	-0.0110721	0.00499009	-0.00213726	0.00101448	0	-0.00075081	-0.00195122	-0.00556883	0.00945132	-0.00090224	-0.00225162	-0.00844133	0.00659652	-0.00338309	0.00894731	-0.010844	-0.0214846	-0.00292208	-0.00844133	0.00900693	-0.014666	0	-0.00527984	0.00262009	-0.0131158	-0.0130267	0.00843577	-0.00779458	0.00167849	0.0109038	-0.00944549	-0.00177372	0.00501045	-0.005501
2014-09-29	0.00617667	-0.00841048	0.00738011	0.00471646	-0.00721244	0	0.00159575	0.0205873	0.027648	-0.00430902	0.0042952	0.00391073	-0.00475893	-0.00339559	0.00450113	0.00101163	0.0356061	0.0168547	0.00819079	0	0.0508125	0.00686973	0.0188349	0.0108832	0.0111561	0.00832442	0.00844133	0.00289645	-0.00500657	-0.00829521	0.00520383	0.0171577	0.014045	-0.00674588	-0.0021259	0.02912	0.00277874	0.00176305	-0.00480875	-0.00199476	-0.00842702	-0.00549351	0.0123631	0.0134779	0.0201698	0.0105193	-0.00279365	-0.00668619	0.0112317
2014-09-30	0.00123077	0.00295172	-0.00368325	0	-0.00253669	-0.00214286	0	0.0167751	0.00595905	0.00430902	-0.00116959	-0.00188603	-0.00100477	0.00734259	-0.00239808	0.0372159	0	0.00629153	0.00089356	0.0420088	-0.015975	-0.00194164	-0.00339825	-0.00456796	0	-0.00532338	0.0302621	0.00820916	-0.00629366	-0.00515596	0.00046569	0.00698025	0.0152723	0.00381848	-0.00688103	0.0823344	0.00138648	-0.0158015	0.0420482	0.0122792	0.00123337	0.0098667	-0.0123631	-0.00060187	0.00128742	0.004818	-0.00203666	0.00167574	0.0162312
2014-10-08	-0.00246306	0	0.00368325	0.00603152	0.00506697	0.00214286	0.0282964	0.0109044	0.00296626	0	0.00931865	0.0116631	0.0057637	-0.003947	0.00896331	-0.0127453	-0.00977791	0.00313098	0.0055667	0.0165498	0.00794744	0.00479016	0	0.00152497	0.016316	0.00308541	0.0109077	-0.00081311	0.0127855	0.00254499	0.00259059	0.0209775	0.0108347	0.0122379	0.00900693	0.0401273	0.0106806	0.03309	0.00251784	0.022429	0.0178015	0.0119286	0.0216343	0.0104807	0.0203764	0.00824363	0.0176817	0.0252132	0.0144618
2014-10-09	0.00859428	-0.00295172	-0.00368325	-0.00468803	0	-0.00214286	0	-0.00977084	-0.0177425	0	0.00096572	-0.0009334	0	0.003947	-0.00447161	0.00492127	-0.0178195	-0.0177554	-0.00735461	-0.00422201	-0.0271351	-0.00673557	-0.00762259	-0.0157423	-0.0136417	0.00223797	0.0239121	0.00572548	0.00071212	0.00709172	0.00516113	0.0012966	-0.00673825	0.00462295	-0.00900693	0.0777997	-0.00791334	-0.00851957	0.0066834	-0.00543907	-0.00938484	-0.0217953	-0.0092712	0.00044673	0.00659654	-0.00584331	-0.00552349	0.0360761	-0.00530371
2014-10-10	-0.007362	-0.00296046	-0.00740744	0.00223514	-0.00506697	-0.00717621	-0.0140481	-0.00568076	-0.00491123	-0.00430902	-0.00212581	-0.00588709	0.00199701	-0.003947	0.00655154	-0.0344603	-0.00190102	0	-0.00459616	0.015915	-0.0007397	-0.0117526	-0.0033036	-0.0062112	-0.0068913	-0.0113345	0.0409741	-0.0114839	-0.0124759	-0.0115315	-0.00821741	0.0151104	-0.0152094	0.0328921	-0.013423	0.0503025	0.0215282	-0.00174764	-0.0113043	0.0112083	0.00348615	0.0260979	0.00316581	0.0034183	-0.0247239	-0.0131387	0.021174	0.0127141	0.0404472
2014-10-13	-0.0252547	-0.00850707	-0.00319149	-0.00469957	-0.00728335	-0.00686543	-0.0110644	-0.00114003	-0.01296	-0.00805207	-0.0101109	-0.0117434	-0.0048747	-0.00737174	-0.0110432	0.035932	-0.00508713	-0.00318716	-0.0119816	0.0291536	-0.00296428	-0.00791254	-0.0101105	-0.0095863	-0.0122401	-0.0113691	0.0173153	-0.0207637	-0.0122078	-0.0208594	-0.0187398	-0.00255591	0.00557193	0.00111514	-0.00241604	-0.0167849	0.0237192	-0.0246139	-0.00675964	0.0273083	-0.0119028	0.0873095	0.00157916	0.0123859	0.0315882	-0.0190742	0.0107871	0.00310499	0.0154443
2014-10-14	-0.00760701	0	-0.0112511	-0.00112221	0.00474021	-0.0047247	-0.00159067	-0.00571975	0.00497513	0	-0.00117325	-0.00095089	-0.00578036	-0.00399202	0	-0.00343727	-0.00204212	-0.00533461	0.00181777	-0.0154542	-0.00520873	-0.00597576	0.00453576	-0.00334745	-0.00259606	-0.0084203	-0.0149719	0.00294378	-0.00316687	0	-0.00899005	-0.0151494	-0.0181022	-0.0219727	0.024846	-0.0381344	0.0189672	-0.0250512	-0.0046739	-0.0196674	-0.00494264	-0.0391158	-0.00931345	-0.00381736	-0.0178828	-0.00607066	-0.0172164	-0.0304932	-0.0171481
2014-10-15	0.0101299	0.00596254	0.00376446	0.00582178	0	0.0047247	0.00159067	0.0155571	0.00608946	0.00434379	0.00721321	0.00298548	0.00578036	0.00399202	0.0175521	-0.00344913	0.0634839	0.0283591	0.0409219	0.037455	0.0390658	0.0226583	0.0414554	0.0333623	0.0285715	0.0273912	-0.00495373	0.016616	0.0145935	0.0156669	0.0194444	0	0.00419423	0.0529723	-0.0021259	-0.00347665	-0.00097229	0.00366973	-0.0479813	0.00758297	-0.0269026	-0.0189302	-0.0233646	0.00117612	0.00442199	0.0011065	-0.0037281	0.0146741	0
2014-10-16	0.00251652	0.00550499	0.00375034	0.00356586	0.00507984	0.00217313	0.00475688	0.0156895	0.00981696	0.00370829	0.0102426	0	-0.002886	0	0.0276301	-0.0326089	-0.0298166	0.00518584	-0.00447721	-0.0256307	-0.00301789	-0.0146985	-0.0172596	-0.0204285	-0.0146322	-0.0151668	-0.0332168	0.0138765	-0.00530409	-0.0032315	-0.00470779	-0.0279946	0.00144776	-0.0149683	0.0133883	-0.0373743	-0.0312886	-0.035039	-0.0684185	-0.0264322	-0.0152032	-0.0346447	-0.0222552	-0.0191358	0.00972252	-0.0122394	-0.0127805	-0.0444786	-0.0279134
2014-10-17	-0.00883565	0	-0.0112935	-0.00714448	0	-0.00689783	-0.00158311	0.00185151	-0.011906	-0.00805207	-0.00404586	-0.00298548	-0.00188667	0	-0.0211633	-0.0159345	0.0173896	0.0374508	0.0204741	0.016855	0.0300561	0.0118221	0.0215919	0.0189012	0.00944005	0.0120768	-0.0371585	0.0101178	0.00072494	-0.00716108	0.00363368	-0.00872196	-0.0155519	-0.00192123	0.0216948	-0.0298457	0.00267291	0	0.00524936	0.00459493	0.0152032	-0.00071968	0	-0.014938	-0.0195405	-0.0109752	-0.00379028	-0.0134675	-0.00905894
2014-10-20	0	0	0.00377868	0.00469432	0.00253027	0.00218341	0.00316373	-0.00185151	0.00493079	0.00434379	0.00500675	0.0097377	0.00188667	0.00397615	0.0234555	0.0240605	0.0161371	0.0127615	-0.00182452	-0.012383	0.0451923	0.00287638	0	-0.00152964	0.0136194	-0.00375834	0.021363	0.00361562	0.00265364	0.00059255	-0.00100803	0.00269179	0.0126543	0.00192123	0.0129298	0.0789915	0.00399601	0.0204644	-0.00524936	-0.00896758	-0.00382479	0.0213683	-0.0033396	0.00273266	0.00159008	0.0160003	0.00454661	0.00353983	0.00905894
2014-10-21	-0.0101944	-0.00296046	-0.0075717	-0.00335084	-0.00761011	-0.00218341	-0.00952136	-0.0255269	-0.0119899	-0.00434379	-0.0121752	-0.0106895	-0.00188667	-0.00397615	-0.0234555	-0.0261352	0.0215088	-0.00581046	-0.00700698	-0.0270506	-0.0195464	-0.00195503	-0.00650554	-0.0063346	0.00337606	-0.00528552	0.0811612	-0.0108863	-0.00749656	-0.00720844	-0.0115639	-0.00134499	0	-0.00715468	-0.0302013	-0.0213366	-0.0211595	-0.0149788	-0.0183491	-0.00818925	-0.00493919	0.028484	-0.00966394	-0.00898506	-0.0121485	-0.00867017	-0.0177986	-0.0171912	-0.019988
2014-10-22	0.00638368	-0.00254453	0	-0.00471011	0	0	0	0	0.0100963	0.00434379	0	0.00393728	-0.00100768	0.00397615	0	0.00724266	-0.0149599	-0.00994483	-0.0179005	0.00620852	0.00543037	-0.0107634	-0.0118436	-0.0239707	-0.019538	-0.0114211	0	0.0528345	0.0111639	0.00594886	0.0104876	0.00134499	-0.00420033	-0.0457707	-0.0178116	0.0153527	-0.0160825	-0.0073843	0.00291971	-0.0135922	-0.0385094	-0.0383991	0.00147664	-0.00844924	-0.0214573	-0.0124366	0.00766679	-0.0333257	-0.00898479
2014-10-23	0.0025421	0.00550499	-0.0109171	-0.00948731	0	-0.00474713	-0.00319404	0.0244144	0.00283903	-0.00808211	-0.00311587	0.00580965	0.00289436	-0.00397615	-0.00440465	-0.0224143	-0.00654881	-0.00400579	-0.00264667	-0.00993486	0.0101031	-0.00489911	-0.00975998	-0.0163058	-0.0103641	-0.0169905	0	0.0160068	-0.00680418	-0.00990955	-0.00364127	-0.0334845	-0.0255794	-0.0371067	-0.0366041	-0.0492058	-0.0290484	-0.0209321	-0.0437011	-0.0165583	-0.0303787	-0.027053	0	-0.0171157	-0.0290069	-0.0291465	-0.0326031	0.0123847	-0.0148074
2014-10-24	-0.00381558	0	-0.00384933	-0.00363802	-0.00254963	0.00219379	-0.00186791	0.00407333	0.00301944	0	-0.00724286	0.00094257	-0.00289436	-0.00399202	-0.00412858	0.0275557	0.0177604	-0.00100396	-0.00453766	0.00864459	-0.0369983	-0.00892653	0	0	-0.00515797	-0.0102756	0	-0.00723595	-0.00169317	0.0105766	0.00155253	0	-0.0101829	-0.00390802	-0.00911673	-0.0238019	-0.00569802	0.0077325	-0.0055994	0	0.0132711	0.0109092	0.00651331	0.0461561	-0.00169291	-0.0014652	0.00105152	-0.0196256	0.00365727
2014-10-27	-0.0170285	-0.00848182	-0.0116377	-0.0170002	-0.0146953	-0.0143464	-0.0145281	-0.0319156	-0.0278963	-0.00814796	-0.0218479	-0.0227329	-0.01947	-0.018455	-0.0397882	0.0327898	-0.0778252	-0.0367149	-0.0351072	-0.0568446	-0.0183878	-0.028481	-0.0266364	-0.0434317	-0.0337901	-0.0279292	0	-0.0180274	-0.0236386	-0.0292447	-0.0216133	0.00450685	0	0.0261608	0.0162046	0.00124085	0.0113638	0.00192382	-0.0138784	0.0061787	-0.00524834	-0.0368366	-0.019455	-0.0193681	0.00877199	0.00643089	-0.0166913	0.0054903	-0.0168292
2014-10-28	0.0157534	0.00848182	0.0116377	0.00738692	0.0125048	0.00958709	0.00970881	0.0244972	0.0180497	0.00814796	0.0125713	0.0139461	0.0117528	0.0109987	0.015561	0.0312678	0.0768859	0.0564957	0.0305488	0.0410552	0.0937765	0.0244617	0.0363964	0.0402188	0.0380474	0.031072	0	0.0376597	0.0148242	0.0134129	0.0252489	0.0350078	0.0258378	0.084367	0.02049	0.0587555	0.0353835	0.0299151	0.0385835	0.0103796	0.0210209	0.0671149	0.0259262	0.0271305	0.0212703	0.0230425	0.0206247	0.0229497	0.0333799
2014-10-29	0.0139375	0.00589475	0.0147665	0.00961326	0.00728335	0.0120374	0.0114744	0.0206345	0.019784	0.0117904	0.0114355	0.0126823	0.00973151	0.0188201	0.0348094	-0.00048112	0.0740157	0.0545106	0.0216058	0.0305703	0.0431667	0.0228361	0.0268318	0.0291369	0.0316763	0.0172074	0	0.0254063	0.0323801	0.0255643	0.014478	0.00963943	0.00716849	0.0859995	0.0179716	0.023574	0.0598625	0.00372371	0.027022	0.0237272	0.0359859	0.0225508	0.00973193	0.0640737	0.025326	0.0099165	0.0258346	0.0257779	0.0198077
2014-10-30	0.0165345	0.0137588	0.044074	0.0117755	0.00506697	0.0115358	0.00317881	0.0491027	0.0335719	0.00798775	0.0113062	0.0164875	0.00864071	0.00731779	0.0171044	0.056142	0.0305105	0.00093211	0.00359223	-0.003228	0.00615765	0.00381349	0.029074	0.00487188	0.00336177	0.00307959	0	0.00653764	-0.00023648	0	-0.00824747	-0.00397747	0.011139	0.0292632	0.0153491	-0.00114273	-0.0191223	-0.00372371	0.00290416	-0.00903106	-0.0215863	-0.014513	-0.00806873	0.0953102	0.0237616	-0.00764119	-0.00870907	-0.00858914	-0.00352645
2014-10-31	0.0547835	0.0192747	0.0585139	0.0384238	0.0214294	0.0300111	0.0266195	0.0905641	0.0825514	0.024185	0.0389672	0.038419	0.0309379	0.0330973	0.0311287	-0.0179027	0.00580262	0.0408717	0.0323937	0.0407641	0.0243781	0.0393538	0.0712436	0.0251477	0.0296372	0.0220478	0	0.0626909	0.0225661	0.0462398	0.0325894	-0.0086725	0.00974526	-0.0300059	-0.006483	-0.0163692	0.0139726	-0.0129543	0.0957934	0.0133952	0.0254448	0.0103879	0.0316903	-0.0080199	0.0747787	0.00876826	0.0216321	0.0743784	0.0352044
2014-11-03	-0.0156461	-0.00815665	-0.0167988	0.00216403	-0.00958644	-0.00908462	-0.0108753	-0.00476873	-0.0105203	-0.00779614	-0.00392267	-0.00917905	-0.0102066	-0.00762531	-0.00811307	0.049694	0.0262668	0.0089039	0.00765002	0.00545804	-0.0158206	-0.00466823	0.011452	0.0289604	-0.00314238	-0.00452191	0	-0.020558	-0.00277858	-0.0131163	-0.0145864	0.00133914	0	0.0142614	0.0322277	-0.00116293	0.0264305	0.0238996	-0.0172762	0.0392579	0.00621574	0.0421576	0.0108088	0.012574	-0.00203577	0.00869205	0.00276556	-0.00469852	-0.00170669
2014-11-04	-0.0119726	0.0028624	-0.00700003	-0.0148086	0.00498222	-0.00669134	-0.00941676	0.0038168	-0.0106321	0	-0.00883547	-0.0102988	-0.00846267	0.00381992	-0.0124366	-0.0164412	0.0112086	-0.00533282	-0.00167172	0.0015424	0.0390334	0.00466823	0.00461167	0.00752228	0.0177569	-0.0060612	0	-0.00871945	-0.00797327	-0.00690911	-0.00256149	0.0113108	0	-0.0135187	-0.0126756	-0.0192675	-0.0113781	0.0091828	-0.0248825	0.0287748	-0.0100743	0.00985877	0.0138397	-0.00506138	-0.00554665	-0.0123597	0.0119792	-0.0194181	0.0138134
2014-11-05	-0.0124225	-0.0164681	-0.01364	-0.0128065	-0.00712507	-0.00495927	0.00314878	-0.0189078	-0.00800618	-0.0163888	-0.00815248	-0.0151241	-0.0085349	-0.010953	0.0205496	0.0199607	0.047588	0.0392245	0.0220289	0.0238851	0.0465466	0.00652116	0.0287599	0.020623	0.0290657	0.00983088	0	0.0279253	-0.00070143	0.00313994	0.00707736	-0.00132407	0	0.0338191	0.0234139	0	0.00127065	0.00164399	-0.0124454	-0.00441702	0	0.0280528	0	-0.0207646	0	-0.0136599	-0.017518	0.0194181	-0.0223908
2014-11-06	0.00395558	-0.00291	0	0	0	-0.00213295	0	0	0.00170882	0	0.00417934	-0.00092002	0.00384354	-0.00330943	-0.0123354	0.00656601	0.0196132	-0.00774197	0.00581367	-0.00843081	0.00623818	-0.0168874	-0.0008727	-0.00286893	-0.0111512	-0.00603832	0	-0.0370518	-0.00875061	-0.00693529	-0.00609139	0.0111991	0	0.0357181	-0.0127647	-0.00714289	0.0309448	0.00364365	0.00785405	0.0148718	0.00385853	-0.00637961	-0.0292879	0.0198763	-0.00911637	0.00485923	0.0047853	0	0.00686782
2014-11-07	0.00484703	0	0.00659064	0.00354925	0.00214286	0.00461567	0.00157068	0.0411972	0.0142399	-0.00367873	0.0146785	0.0103343	0.00185449	0.00715665	0.0184466	0.0326209	0.0250738	0.0673412	0.0367417	0.0353887	0.0171754	0.0326272	0.0403198	0.0951633	0.0267389	0.0335924	0	0.0192243	0	0.00693529	0.022156	-0.0326261	0	0.032477	-0.019343	-0.0234508	-0.0170732	0.00905147	-0.0256365	0.0149845	-0.011435	-0.0193867	-0.00628742	0.0193644	0.0161176	0.040514	-0.00655409	-0.0194181	0
2014-11-10	0.0206378	0.0275115	0.0274126	0.026441	0.0145212	0.025185	0.0447588	0.0505479	0.0313173	0.0236733	0.0357804	0.0215007	0.0178729	0.0318515	0.0457393	0.00799163	0.0364699	0.0456756	0.0454188	0.0616626	0.019565	0.0352671	0.0800427	0.0953844	0.0432891	0.0353311	0	0.0164735	0.018584	0.0395358	0.0138479	0.00573648	0	0.00067017	0.0173125	0.0160159	0.0108984	0.0366251	0.0126673	-0.0114122	0.00757649	0.095755	0.0109269	0.0333119	0.0141437	0.0049167	0.0148114	0.017847	0.0258188
2014-11-11	0.0129414	0.0373652	0.0366836	0.0257598	0.0328579	0.0590181	0.0251927	-0.0217822	-0.00261353	0.0537199	0.0345442	0.0201747	0.0238578	0.0966618	0.0230136	-0.033656	-0.0460323	-0.00774264	-0.0068619	0.0041953	-0.0411923	0.0340655	-0.00728335	0.0417121	0	0.0098445	0	-0.0123094	0.00277537	0.005396	0.0131585	-0.0159407	0	0.00356666	-0.0304965	-0.0475752	-0.0372283	-0.0384288	-0.0414049	0.00854374	0.0274189	-0.0371476	-0.00161128	-0.0111435	0.055198	-0.0391771	-0.00750379	-0.0276993	0.0132515
2014-11-12	0.00350059	-0.0129591	0.00283957	0.00440391	-0.0068283	-0.0127808	0.00146234	-0.00181159	-0.00508323	-0.0148915	0.011771	-0.00187418	-0.00272851	-0.02244	-0.00961171	0.0370019	0.0360944	0.0335445	0.0393042	0.0340603	0.0270703	0.0574113	0.0539749	0.0149763	0.0408656	0.0756125	0	-0.00659775	0.0175142	0.00955907	0.0077259	0.0145938	0	0	0.0239257	0.0227141	0.0384663	0.0105954	0.0206788	0.0468363	0.00607145	0.034773	0.01242	0.0951994	0.0209347	0.0174162	0.00375893	0.0130485	0.0248417
2014-11-13	-0.0105387	0	-0.00949675	-0.00777233	-0.00240096	-0.00231138	0.00291829	-0.017991	-0.014739	-0.00404742	-0.0100312	-0.00728006	-0.00178349	0.00639294	-0.0134019	0.0112104	-0.0294931	-0.00527529	-0.008927	-0.0033543	-0.0316541	-0.0270169	-0.00462792	-0.0303248	-0.0172945	-0.0209792	0	0.0387926	0.0111153	0.0136704	0.0161914	0.0013468	0	0.0276515	-0.0174276	-0.0201926	0.0180848	-0.0249606	0.0183924	-0.00031634	-0.0134423	0.0287073	-0.00299073	0.0955115	0.0007965	0.00721424	0.0119345	0.0352701	-0.0213218
2014-11-14	-0.0157203	0.00512518	-0.0100696	-0.00996087	0.0160112	-0.00863219	-0.00878054	-0.0274503	-0.0151289	0.0115209	-0.00365695	-0.00733345	-0.004652	-0.00343727	-0.0157316	-0.0229703	-0.0348895	-0.0290468	0.00820125	-0.0341768	-0.0343112	0.0107391	-0.0164628	-0.0226601	-0.0131701	0.0209792	0	-0.0192082	0.0052047	-0.00179862	0.00899757	0	0	-0.0347976	-0.0109316	0.00902488	-0.00365186	0.0197667	-0.0131705	-0.0394739	-0.00252936	0.00057737	0.0123042	0.00921758	-0.033188	-0.0170086	0.00983776	-0.0206193	0.00327409
2014-11-17	-0.00961257	-0.00789582	-0.0165213	-0.0124305	-0.018418	-0.0219122	-0.0283249	0.00094832	-0.00696867	-0.023176	-0.0138781	-0.0148302	-0.0110605	-0.0228866	-0.0239337	0.0171732	0.0290341	0	0	-0.0112172	0.0138203	-0.0275662	0	0.0060441	-0.0141107	-0.0277099	0	-0.0268803	-0.0248098	-0.0274434	-0.0373028	0.00570376	0	0.0263202	0.0283592	0.00373646	0.0728877	0.00697865	0.0182975	0.0563109	-0.00489619	-0.0418446	-0.00157916	0.0711116	-0.00771141	0.0170086	0.0329793	0.00157109	-0.0150556
2014-11-18	-0.0100107	-0.00795866	-0.0273173	-0.0207002	-0.0212219	-0.0269446	-0.0185685	-0.0265743	-0.0225969	-0.0267316	-0.0283478	-0.0141386	-0.0158405	-0.0301428	-0.00801441	0.06082	-0.0162575	0	0	-0.0176617	0.0114859	-0.0204717	0	0.024965	-0.0195381	-0.0277279	0	-0.010569	-0.0199972	-0.0171417	-0.0291298	-0.0230129	0	0.0353848	0.0213659	-0.00373646	0.0647511	-0.0123802	0.017512	-0.0054071	-0.0152032	0.00600062	-0.0231825	0.00740333	-0.00276855	-0.00721424	-0.018643	-0.00157109	-0.0136024
2014-11-19	-0.00488999	-0.00802251	-0.00656734	-0.0057408	-0.00246436	-0.00245399	-0.00154162	0.00485516	-0.0010473	0	0.00199982	-0.00274707	0.00098208	-0.00311689	0.00608577	0.0285073	0.00075765	0	0	0.00141553	0.010125	-0.0121984	0	-0.0298269	-0.00234362	-0.0104262	0	0.00214752	-0.00023354	-0.00489204	0	0.00273504	0	-0.0200049	-0.00647396	-0.0102848	-0.00532766	0.0806119	-0.0124111	0.00975314	-0.00240229	0.00059809	-0.00628742	-0.00675334	-0.00583903	0.0336788	0.00096455	-0.00650697	0
2014-11-20	-0.00368325	-0.00282315	0	0.0057408	-0.00459284	0.00245399	-0.001544	0.0160157	0.00366077	0	0.00939992	0.00274707	-0.00467348	0	0.00604896	-0.0041865	0.0430802	0	0	0.0232534	0.0542439	0.0181916	0	0.0143698	0.0292876	0.0138491	0	0.0474928	0.00796771	0.0310391	0.0252272	-0.00719551	0	-0.0468681	-0.0042644	0.00503019	0.0116836	-0.0251299	-0.0182035	-0.00704593	-0.00389286	0.0452963	-0.0126947	-0.0102632	0.0187851	-0.0154663	-0.0305909	-0.00635049	-0.00505842
2014-11-21	0.0209958	0.0132399	0.0170858	0.0126889	0.0119678	0.0111422	0.0171075	0.0438299	0.0296585	0.011374	0.020656	0.0141386	0.0195319	0.00983699	0.0238364	0.0143887	0.0868829	0.0953102	0	0.0582771	0.0759238	0.0792166	0	0.0953234	0.0953496	0.0642662	0	0.0625227	0.0246601	0.0324743	0.0298845	0.0116241	0	0.0951258	0.012739	0.0655415	0.0948781	0.046225	0.0232785	0.0309197	0.0088758	-0.002002	0.0110657	0.0116546	0.0381254	0.00463785	0.00915282	-0.0148418	0.0117634
2014-11-24	0.00240602	0	0.00348172	0.00347223	0.00453832	0	-0.00634923	0.0105885	0.0237033	-0.00357782	0.0064998	0.00090119	0.00554552	-0.00309598	0.00187191	0.0612436	0.0523112	0.0889542	0.0954834	0.0575967	0.0501183	0.0711363	0	0.0939136	0.0955971	0.0604597	0	0.082975	0.0416219	0.0776426	0.0677965	0.0564973	0	0.0952729	0.0064195	0.0223058	0.0954193	0.0224149	0.0173362	0.0779389	0.067101	0	0.0612598	0.0951585	0.0425486	0.00380332	0.0692063	0.0339689	0.0953102
2014-11-25	0.00240024	0.0107038	0.0167409	0.0101305	0.00936044	0.0134138	0.0093826	0.011668	0.011155	0.0189355	0.0201082	0.0111333	0.0228201	0.00977123	0.00983658	0.095053	-0.0131032	0	0.0570713	-0.0125156	-0.0184894	0.00148026	0	-0.00980697	0.015831	-0.00483787	0	0.0178667	0.0004336	0.0154536	-0.00711788	-0.00128576	0	0.0260996	0.00198391	0.0389821	0.00522422	0	0.00496279	0.00121161	-0.0131695	0	0	0.0311164	0.0005048	0.00944549	-0.00599218	0.0252641	0.0453852
2014-11-26	0.0216401	0.0133179	0.0679507	0.025618	0.0164275	0.0352445	0.0194957	0.047628	0.0418525	0.0191588	0.021393	0.0192835	0.0195491	0.0267625	0.0325338	0.0501673	0.0322482	0.0952383	0.0617835	0.0545056	0.0343458	0.0440015	0.0956274	0.0938823	0.0601833	0.0334569	0	0.0952494	0.042905	0.0938715	0.0668976	-0.00289902	0	0.0215371	-0.00840341	-0.00776488	0.0400053	-0.00319438	-0.00768018	-0.00027947	0.00122026	0	-0.00153463	0.0104841	0.00904302	-0.0132488	-0.0050985	0.00304241	0.030426
2014-11-27	0.0119518	0.00272003	0.0751176	0.0163785	0.00912323	0.0419823	0.00739831	0.0149193	0.0138276	0.0114352	0.0140119	0.0125288	0.00620335	0.0099158	0.0423675	0.0208814	0.0382677	0.0955419	0.094824	0.0402976	0.0417121	0.0427851	0.0950998	0.064033	0.0508612	0.0283927	0	0.0952246	0.0198403	0.0571251	0.0255333	0.00418478	0	-0.026083	0.0064195	-0.0323667	-0.0164041	-0.0159642	0.00992788	0.0201077	0	0.0198419	0	-0.00811759	0.00349476	0.0308211	0.0161331	0.0122655	-0.0217555
2014-11-28	0.0745219	0.0532704	0.0967326	0.0958148	0.0682526	0.0961149	0.0824967	0.0902426	0.0954364	0.0574426	0.0771205	0.0824295	0.0637724	0.0778012	0.0961132	0.0268889	-0.0322486	0.0391408	-0.0242747	-0.0231768	-0.0279163	-0.0225091	0.0952322	-0.0328452	-0.022358	-0.0144207	0	-0.0116389	0.0160545	0.0277845	-0.0188745	0.0415285	0	0.0352736	0.00615928	0.0334797	0.0238855	0.0191586	0.0124946	0.0400071	0.0647563	0	0.0948039	-0.0086772	0.0180274	-0.010613	0.0590364	0.0593441	0.0663996
2014-12-01	-0.0286474	-0.00738556	0.0284056	0.014653	0.018983	0.0151108	-0.0194181	-0.0414392	-0.029751	-0.010251	-0.0195113	-0.0183302	-0.00333639	0.0149493	0.0290066	-0.0274881	-0.0176968	-0.00303195	0.0237416	-0.0106198	-0.0211828	0.0306134	0.0955485	-0.00700321	0.0426807	0.0149904	0	-0.0236635	0.022287	-0.0364753	-0.0179835	-0.0199197	0	-0.0260218	0.0124225	-0.0206795	-0.0373343	0.0093644	-0.0197051	0.0325407	-0.00343502	-0.0307804	0.0333135	-0.082217	-0.0162846	-0.014238	0.00473017	-0.0350724	-0.0418323
2014-12-02	0.0470357	0.0413852	0.0716778	0.0790933	0.0566274	0.09495	0.0956247	0.046024	0.053725	0.0481702	0.0566892	0.0547789	0.0475779	0.0521248	0.0586734	0.0145771	0.0953102	0.0954977	0.0745364	0.0801946	0.0954787	0.0878946	0.0951462	0.0790692	0.0951413	0.0704962	0	0.0498332	0.067421	0.0785108	0.0493842	0.0134272	0	0.0951788	-0.00216826	0.0206795	0.0802907	0.0139621	0.00225887	0.0250757	0.0557647	-0.00289855	0.0232045	0.0233789	0.0209238	0.0118345	0.0333294	0.0265526	0.0182835
2014-12-03	-0.0108855	-0.0193902	-0.0487902	-0.026374	-0.0259678	-0.0168682	0.0382527	-0.0343836	-0.023974	-0.0135278	-0.0228658	-0.0168888	-0.0039139	-0.0431722	-0.0366098	0.0458889	-0.00113968	0.0815677	0.0075807	0.00056941	0.00755291	0.0012313	0.00537259	-0.00089951	0.0335521	0.018471	0	-0.0614006	0.0131904	-0.0179809	-0.0264356	0.0326497	0	0.0216005	0.016362	0.0948044	-0.0163971	-0.0171267	0.0125562	-0.0210076	0.0282656	0.00231951	0.0570851	0.0095462	-0.0034163	0.0106384	0.0213473	0.0129285	0.00979824
2014-12-04	0.0527738	0.040851	0.0581312	0.0614771	0.0475794	0.0547419	0.0896813	0.0455033	0.0480552	0.0435631	0.0534225	0.0710021	0.0753161	0.0345995	0.0514098	0.095182	0.0953037	0.0952011	0.0952711	0.0952739	0.0953786	0	0.0953102	0.0951193	0.0951308	0.0955233	0	0.0834742	0.0866423	0.0927372	0.095131	0.0240261	0	0.057899	0.017988	0.0598864	0.0449425	0.0155676	0.0263868	0.0086741	0.0283675	0.0115175	0.0955085	0.0413677	0.0636826	0.0500491	0.0388379	0.0241646	0.053903
2014-12-05	0.0173219	0.0721669	-0.00241338	0.0171	0.0956211	0.00961664	0.0110073	0.00726183	0.0194592	0.0818157	0.0194429	0.0229612	0.0224303	0.0442084	0.0175548	0.0483137	0.0949331	0.0951277	0.0952848	0.0946372	0.0953931	0.0953431	0.0950839	0.095649	0.0953889	0.0954555	0	-0.036135	-0.0144404	0.0164014	0.00077448	-0.0394552	0	0.0814996	-0.0487797	-0.0556461	0.0594901	-0.0328314	-0.0512019	-0.0348967	-0.0377516	-0.0086257	0.0151838	-0.0505652	-0.00829116	-0.0418815	-0.0579056	-0.0342451	-0.0498162
2014-12-08	0.00793261	0.00870552	0.00241338	0.0201413	0.0693037	0.00782209	0.0164665	0	-0.00209974	0.0151344	0.02045	0.0233372	0.00074843	-0.00827135	0.00591484	-0.0421772	0.0665032	0.0952994	0.0953748	0.0638733	0.0710587	0.0951487	0.0625174	0.0885044	0.0954942	0.0953835	0	0.0365875	0.0920642	0.0550222	0.0547011	0.0344603	0	0.0930842	0.00417537	-0.00626581	0.0953762	-0.00647042	0.0248152	0.00138829	0.0327604	-0.0124947	0.0586611	0.0308984	0.0217325	0.00104904	0.0934078	-0.0101832	0.0549765
2014-12-09	-0.0930904	-0.0973669	-0.0581312	-0.105202	-0.10142	-0.101661	-0.103727	-0.100162	-0.105039	-0.0969501	-0.0877377	-0.0839112	-0.068205	-0.0944385	-0.0874583	-0.105559	-0.0999964	-0.0910628	-0.0594893	-0.103929	-0.105353	0.0709534	-0.0898977	-0.0764318	-0.0693543	0.0399823	0	-0.105399	-0.0888325	-0.105425	-0.105467	-0.0729984	0	-0.102634	-0.0379934	-0.0961215	-0.061626	-0.0343381	-0.0372263	-0.105428	-0.0895432	-0.0357181	-0.0489415	0.00404859	-0.0732206	-0.0376597	-0.0759661	-0.0343413	-0.0771669
2014-12-10	0.0522684	0.0234317	0.0220186	0.0318366	0.0214379	0.0120564	0.0365525	0.0193916	0.0263533	0.0164142	0.0396427	0.0397879	0.0796421	0.0180918	0.0218576	0.0149026	-0.0262994	-0.0353058	0.0099862	-0.0334843	-0.0258551	0.0256396	-0.0384333	-0.00737406	-0.0135119	0.0271208	0	-0.0250919	0.00539085	-0.0164594	0.00081417	0.0278099	0	0.0952204	0.0211863	0.0411077	0.09539	0.0454736	0.0124111	0.0516353	0.0142232	-0.00060624	0.0938394	0.0952337	0.0273792	0.0215409	0.0944592	0.0165872	0.0387547
2014-12-11	-0.00309119	-0.0234317	-0.0322901	-0.0152727	-0.0324669	-0.0209911	-0.00346088	0.0203488	0	-0.0164142	-0.0084156	-0.00529074	0.00837827	-0.0149021	-0.0265888	0.00389973	-0.0924056	-0.0798483	-0.0706353	-0.0889157	-0.074616	-0.105246	-0.0957628	-0.0848307	-0.0327917	-0.0985536	0	-0.0337029	-0.0484589	-0.0579502	-0.0463795	0.0131641	0	0.0338032	0.0333364	0.0214059	0.0199122	0.00320462	0.0675604	0.0654302	-0.00429356	-0.00852624	0.00776946	0.0282942	-0.0244617	0.00345699	0.0603306	0.0408293	0.0280647
2014-12-12	-0.0137682	0.00212089	-0.0126161	-0.00920705	-0.00352256	0.00893467	-0.0223984	-0.0101226	0.0141126	-0.00301356	-0.00540581	-0.0105611	-0.0233755	0	-0.00800783	0.095386	0.0213821	0.0169674	0.017276	0.0189813	0.028983	0.015688	0.0136569	0.0202922	0.0786957	0.030276	0	0.0196261	0.00440866	0.0165537	0.012706	-0.00916597	0	-0.0480153	0.0535449	0.0336079	-0.0210301	0.0584108	-0.0141907	0.0397381	-0.0176853	0.0301228	0.0190411	-0.0246275	0.0147008	0.0197141	-0.0327666	-0.0319129	-0.025394
2014-12-15	-0.0203468	-0.018892	-0.0180864	-0.0147682	-0.0261255	-0.0215238	-0.0227101	-0.00563836	-0.0193851	-0.0136746	-0.0171399	-0.0208186	-0.0210554	-0.0151275	-0.0193073	0.0951493	0.0670748	0.0104926	0.0445962	0.0205993	0.0281666	0.0268465	0.0510337	0.0170469	0.00865989	0.0605641	0	0.00811606	0.0159865	0.0073025	0.0137926	0	0	-0.0508482	-0.0135861	0.0204703	-0.0595865	0.048021	0.00733552	-0.0411103	-0.0236348	0.0743199	-0.0655433	0.0136314	0.0175485	0.0180557	-0.0364877	0.00578036	-0.0136187
2014-12-16	0.0423371	0.0283808	0.0654886	0.0438355	0.062115	0.0404804	0.0451086	0.0848775	0.0504285	0.0331023	0.0407385	0.0404914	0.0416766	0.0327153	0.0585113	0.0436122	0.0952931	0.0954866	0.0953057	0.0954312	0.0951473	0.0953102	0.0952957	0.0954199	0.0954536	0.0954526	0	0.0953823	0.0844577	0.0723116	0.061183	0.00153351	0	0.023142	-0.0060285	-0.0265716	0.00928512	-0.0215156	0.0367207	0.014569	0.0123795	0.065313	0.0219874	-0.0139364	0.0357882	-0.0102776	0.0252618	0.00592621	0.0416096
2014-12-17	0.0651301	0.050471	0.0661398	0.0720959	0.0517907	0.0588027	0.0951	0.0916383	0.0956683	0.0439154	0.0598416	0.0658132	0.0614193	0.0403033	0.0950062	-0.0072856	0.00943296	0.00070541	0.0286573	0.0115464	0.0169621	0.0808715	0.0112204	0.0377665	0.0533652	0.0953902	0	0.0180804	0.00976076	0.0122431	0.0082629	0.0284007	0	0.00173762	-0.013857	-0.00737104	0.00134341	-0.0221389	0.0951971	0.0164419	0.039719	-0.0266752	0.0540336	0.0019811	0.00903145	-0.021669	0.00200091	0.0145754	0.0537357
2014-12-18	-0.0274656	-0.0269649	-0.0349366	-0.0192696	-0.0308027	-0.0133051	0.0127036	-0.052351	-0.0376121	-0.0248579	-0.0157569	-0.00067577	-0.0247726	-0.0225802	-0.0355868	-0.00266253	-0.100777	-0.0946405	-0.0909224	-0.0907668	-0.0920052	-0.0706708	-0.0906244	-0.0756304	-0.0831965	-0.0313336	0	0.0143024	0.0312219	0.00591073	0.004877	-0.0156112	0	-0.0311974	-0.00190456	-0.0243382	-0.0404095	0.00897404	-0.0530002	0.00133034	-0.0307372	0.017081	-0.048039	0.00728103	-0.0455251	-0.010613	-0.0257699	-0.0291848	-0.00369361
2014-12-19	0.00687625	0.0135733	0.027912	0.00673079	0.055847	0.0229838	0.00414151	0.00498163	0.0271876	0.0248579	0.0144083	0.0152382	0.0127693	0.0225802	0.0229671	0.00575987	0.0551268	-0.0167626	-0.0410921	-0.0162107	-0.00594475	-0.00710334	-0.00791429	-0.00940664	-0.0348698	0.0153252	0	-0.0293097	-0.0120965	-0.0209554	-0.00637868	-0.0195546	0	-0.0704899	-0.00808171	-0.0371088	-0.0566138	-0.00597373	-0.033121	-0.0183645	-0.0111167	-0.0245298	0.0328965	0.0543416	-0.018519	-0.0104573	-0.0279844	-0.0300622	-0.0190346
2014-12-22	0.033216	0.0658647	0.0407817	0.0354603	0.0787735	0.0470363	0.0873414	0.0157299	0.0162102	0.0941076	0.0409839	0.0339428	0.0297423	0.0945683	0.0455137	-0.105189	-0.0423846	0.049426	-0.0117511	0.0111698	0.00923219	-0.0229042	-0.0128692	-0.0369157	-0.0397837	-0.0473478	0	-0.00568286	0.0137587	0.0213541	0.0145342	-0.0294323	0	-0.105295	-0.0141938	-0.0931491	-0.104991	-0.104429	-0.0600858	-0.0736524	0.0385376	-0.0358832	0.0409844	-0.0734145	-0.0338768	-0.0486015	-0.0627121	-0.0373875	0.0114287
2014-12-23	-0.045033	-0.050148	-0.0662803	-0.0531855	-0.0512697	-0.0534783	-0.00094727	-0.0496641	-0.0548722	-0.0574871	-0.0396353	-0.0435954	-0.0223319	-0.0447359	-0.0484041	-0.0817825	-0.0152475	-0.00150163	0.00770094	-0.0142087	-0.00219042	0.00454826	0.035964	0.010434	-0.00798982	0.00876614	0	0.0213707	-0.00731188	0.0488387	0.0147027	-0.00669539	0	0	-0.0292296	0.00383051	0	-0.0645607	-0.00480875	-0.00346779	0.0671352	-0.0125332	0.0181408	-0.0322482	-0.0248476	-0.00396938	0.00366823	-0.00643465	-0.031932
2014-12-24	-0.0399144	-0.0340846	-0.0483254	-0.0418318	-0.0557856	-0.0551864	-0.0191363	-0.0494268	-0.0487578	-0.0456317	-0.0471877	-0.0405699	-0.0498634	-0.0412817	-0.0464097	0.00212823	-0.0606246	-0.0154807	-0.0700009	-0.0656498	-0.0536003	-0.0948511	-0.0612804	-0.0797193	-0.0734377	-0.0949885	0	-0.0715366	-0.0739647	-0.0575133	-0.0663229	0.00955117	0	0.0251412	0.0148315	0.00832842	-0.0279069	0.0345162	0.0165149	-0.0118628	-0.047711	0.0152972	-0.0930395	0.0107604	-0.0133028	0.016343	-0.0120742	0.0159134	-0.0521137
2014-12-25	0.0478078	0.0297621	0.045912	0.0950173	0.0654112	0.0404121	0.0417811	0.0450107	0.0575365	0.039697	0.0571113	0.0502226	0.0317202	0.0412817	0.0349589	0.0808805	0.0346409	0.0515158	0.0333051	0.0301598	0.0678251	0.0409441	0.0443234	0.0351985	0.035506	0.0348564	0	0.0619666	0.0435043	0.0951802	0.0754152	0.00946081	0	0.0113086	0.032641	0.0131829	0.00924959	0.0134459	0.00473017	0.0898289	0.0334102	0.0503268	0.0242703	0.00635421	0.0341762	0.00612986	0.0452839	0.00786273	0.0362228
2014-12-26	0.029535	0.0350339	0.061903	0.0320088	0.0249205	0.0385996	0.0147152	0.0297951	0.0331215	0.0350913	0.0357813	0.0379798	0.0385197	0.0266037	0.0489482	0.0379945	0.0915173	0.0953651	0.0952775	0.0863934	0.0952643	0.0951155	0.090014	0.0955989	0.095396	0.0953024	0	0.0953152	0.06712	0.0953951	0.078182	0.0198888	0	0.0533501	0.00593725	0.0130113	0.0450066	0.0149344	0.0165926	0.0161882	0.0441712	0.0536527	0.0552239	0.0811489	0.0431091	-0.00389647	0.0237227	0.0168581	0.0313528
2014-12-29	-0.00886552	-0.00193237	-0.00227384	0.00625095	-0.00938759	0.00315037	-0.0156421	-0.00622458	-0.0170558	-0.0057637	0.012157	0.0326096	-0.00323928	0.00752926	-0.00690108	-0.0438942	-0.0473874	-0.0560437	-0.030617	-0.042767	-0.0189147	-0.0250564	-0.0408778	-0.0252541	-0.0404434	0.00217214	0	0.0628465	0.0456766	0.0954411	0.0646949	0.021912	0	0.0635527	0.00800173	-0.0467839	-0.00080048	-0.0507324	0.0179808	0.0219717	0.0517526	0.0473677	0.0617719	-0.0187778	0.00783573	0.00998898	0.0334467	0.0167633	0.0953102
2014-12-30	0.0373213	0.021369	0.0751527	0.0374216	0.0231934	0.0417023	0.00462607	0.0154894	0.0202837	0.028492	0.0269795	0.0447176	0.0251257	0.0234111	0.0955994	-0.0981001	0.0125457	-0.00664196	0.0132908	-0.00355485	0.0420337	0.0613289	-0.00749666	0.00541296	0.00393546	0.0386856	0	-0.0082431	0.0250376	0.00885538	0.00157604	-0.0154713	0	-0.0277161	-0.0384827	-0.0389692	-0.0880493	-0.0316865	0	0.0419999	-0.0322765	-0.100233	-0.00254523	-0.0268053	-0.0118964	-0.00859564	-0.0110251	0.0133935	0.0654201
2014-12-31	0.0260884	0.0332071	0.00811181	0.0112273	0.0239852	0.0283707	0.00918843	0.0178116	0.0212161	0.0472662	0.0213139	0.0146393	0.0564134	0.0518523	0.0161974	-0.00490732	0.0721382	-0.0024582	0.00813551	0.00915326	0.00325952	0.00748182	0.0277541	0.0113051	0.0106786	0.0130726	0	0.00141794	0.0261576	0.00352031	0.0102441	0.0483388	0	0.029968	0.00824836	0.0265557	0.059209	0.0159688	0.0289994	0.0899533	0.0956557	0.0161294	0.0558094	0.0397256	0.0156736	0.00610774	0.0951052	0.0464703	0.0956455
2015-01-05	0.00899489	0.038328	0.00834331	0.00591801	0.0279148	0.0361098	-0.00918843	0.00417247	-0.00121418	0.0471007	0.0239504	0.0221369	0.00541539	0.0631415	0.00234036	0.0282923	-0.014821	-0.0248001	0.00423072	-0.0173188	-0.0214119	-0.00748182	0.00404159	-0.00535194	0.0422552	0.0221589	0	0.00099136	0.019244	-0.00175861	0.0298847	0.0332314	0	0.00308816	0.0243446	-0.00122534	0.0169582	0.0294655	0.00441857	0.0262589	0.0335902	-0.0327898	-0.0146728	-0.00029015	0.0186747	0.0131979	0.0545257	0.00433991	0.0955768
2015-01-06	-0.0192118	0.00790055	-0.018569	-0.0178602	-0.0146176	-0.0213312	-0.0339546	-0.0208024	-0.0200019	0.0152198	0.00366149	0.00708212	-0.0156987	0.0311362	-0.0284524	0.0954551	-0.0289571	-0.0251022	0.0320814	-0.0207924	-0.032666	-0.0151839	0.0109708	-0.0228628	-0.0198652	0.00143838	0	-0.0499941	-0.0324396	-0.0508547	-0.0594131	-0.0121901	0	-0.0741619	0.0177736	0.00854602	-0.0339994	0.0252573	-0.0400708	-0.0478179	-0.0692757	-0.0372174	-0.0628669	-0.00750049	-0.0372246	-0.00246137	-0.0352358	-0.0331074	-0.0546598
2015-01-07	-0.0205195	-0.0117269	-0.0146166	-0.0120865	-0.028109	-0.020661	0.0085579	-0.0130752	-0.00971486	-0.0152198	-0.0200054	-0.0225595	-0.015949	-0.0043413	-0.0025802	0.0388398	0.01298	0.022576	0.0217043	0.0207924	0.0147755	0.0330083	0.0792993	0.0215611	0.0185232	0.0406653	0	0.0101173	-0.00435848	0.0201671	-0.00416641	0.0073885	0	-0.0247568	-0.0039456	-0.00365364	0.0122905	0.00504288	0.0136733	-0.00116686	-0.010932	0.0681991	-0.00704548	0.0165281	-0.0130468	-0.00109589	0.0123253	0.00143138	-0.0125482
2015-01-08	-0.0326734	-0.0424699	-0.0451771	-0.0380633	-0.0432377	-0.0346295	-0.0299534	-0.0372987	-0.0387903	-0.0417564	-0.0360024	-0.0430611	-0.0371998	-0.0476362	-0.047981	0.0263626	-0.0485422	-0.038179	-0.0472866	-0.0340106	-0.0181488	-0.0411679	-0.0645563	-0.0358883	-0.0483501	-0.0252258	0	-0.0501181	-0.0322414	-0.0332157	-0.0391595	-0.033394	0	-0.0187418	-0.0178445	0.00874641	-0.00248756	0.0421893	-0.0322001	-0.0147018	-0.0356133	0	-0.0387145	-0.021364	-0.0156866	-0.0182578	-0.0109855	-0.0116897	-0.0393239
2015-01-09	0.0440226	0.0101026	0.0111697	0.0149257	0.00787588	-0.00447323	0.00745184	0.0108697	0.0127983	0.00775989	0.0116525	0.0168346	0.00893198	0.0317816	0.00791941	0.0355593	-0.0160547	-0.00413802	-0.0126631	-0.0063962	-0.0020295	0.00645261	-0.0103307	-0.00838952	-0.0234497	-0.00824278	0	0.0319076	0.0244572	0.0577404	0.029189	-0.00616651	0	0.00972709	-0.0222755	-0.0173238	-0.0205501	0.0173696	-0.00682305	0.0309871	-0.0250365	-0.0208994	0	-0.043304	0.00468269	-0.00869205	0.00617337	-0.011828	-0.00907936
2015-01-12	0.0202902	-0.0122588	-0.0176089	-0.0140238	-0.0238162	-0.0030722	-0.0208749	-0.0271465	-0.0280057	-0.024296	-0.0136495	-0.00932707	-0.00700528	-0.0157645	-0.0184554	0.0953102	-0.0354804	0.0365187	0.0145721	-0.00324149	0.0275179	-0.0311831	-0.0255915	-0.0246394	-0.0165418	-0.0417812	0	-0.00065029	0.0314746	0.0273574	0.00678251	-0.037208	0	-0.0422542	0.00604623	-0.0515135	-0.0211977	0.0231116	-0.0581405	-0.0102469	0	-0.019998	-0.0565729	-0.0156145	-0.0317249	-0.0314671	0	-0.0395795	-0.0550732
2015-01-13	-0.0120333	0	0.00868312	-0.00633009	-0.011168	0.00141911	-0.0151103	-0.00963985	-0.0138337	-0.00250417	-0.00262714	-0.00880759	-0.0109392	0.0092832	-0.00677969	-0.0320689	-0.0278595	-0.0327562	-0.0423776	0.0112442	-0.0248129	-0.041708	-0.017832	-0.0319035	-0.0328043	-0.041391	0	-0.0277271	-0.00066157	-0.0211945	-0.00903966	0.00122212	0	0.0562079	-0.0123472	0.0105685	0.00690104	-0.0183834	0.00271739	0.0276126	-0.00872618	0.0427055	-0.00780762	-0.0144384	0.003547	0.00637314	0	0	-0.00649598
2015-01-14	0.00909511	0.0143887	0.017458	0.0179807	0.0238472	0.0215112	0.0101541	0.00812393	0.00760561	0.0190403	0.0202127	0.0174531	0.0179445	0.0329885	0.0330922	-0.0020517	0.0135035	0.0111622	0.00869739	-0.00266046	0.0544759	0.0208597	0.0458133	0.00807179	-0.00309258	0.0151218	0	-0.00396918	-0.0170534	-0.0346336	0.00484242	0.00396161	0	0.00644569	-0.0144898	-0.0278193	-0.0265695	-0.0156885	-0.0100001	0.0173467	0.0117127	0.0954275	0.0135612	-0.012887	-0.00532523	-0.00115574	0	-0.00937537	0.0307441
2015-01-15	0.044924	0.0399219	0.0340274	0.0577028	0.0341737	0.0325435	0.028732	0.0323411	0.0323052	0.0342568	0.0398296	0.0412412	0.0294789	0.0594553	0.0334093	0.0749585	0.0369937	0.0212305	0.033308	0.0215771	0.0803378	0.0352592	0.0395934	0.0422395	0.0384471	0.0214965	0	0.0952585	0.0657789	0.0944159	0.079078	0.0270043	0	0.0138248	0.0125263	0.0959571	0.0323554	0.0125389	0.0122589	0.0478618	0.044711	-0.0177498	0.0527141	0.0206814	0.0364494	0.0251226	0	0.0231817	0.0955239
2015-01-16	0.0105479	0.0119032	0.00817815	-0.00070111	0.0136605	0.0512821	-0.00193299	-0.0029419	0	0.0203929	0.0214736	-0.00360508	0.0037049	0.0222163	-0.0050013	0.0953448	-0.0100121	-0.020488	-0.0126436	-0.0115267	-0.00835635	-0.00260943	-0.0115843	-0.0169261	-0.0118841	-0.0138878	0.0955172	0.0544626	-0.0073703	0.0167211	0.00533416	-0.00892067	0	0.0568902	-0.00218627	0.0403716	0.0110498	0.0457813	0.0076422	0.00612872	-0.0150502	0.029874	0.00177315	0.0182622	-0.00985472	-0.0087782	0	-0.00451808	0.0151136
2015-01-19	-0.105123	-0.104239	-0.104523	-0.105688	-0.104718	-0.105337	-0.105325	-0.105006	-0.104503	-0.10424	-0.105604	-0.105424	-0.104387	-0.105801	-0.105668	0	-0.105205	-0.105168	-0.105203	-0.105544	-0.105275	-0.105195	-0.105299	-0.105051	-0.10533	-0.105335	0.0949546	0	-0.105371	-0.105378	-0.105284	-0.0850583	0	-0.0865968	-0.0683834	-0.0442113	0	-0.0599186	-0.0816113	-0.0284544	-0.105452	-0.0479446	-0.104875	-0.0921349	-0.074508	-0.0409287	0	-0.102012	-0.105361
2015-01-20	-0.0088401	0	-0.018591	0	-0.00669065	-0.00141911	0.0312167	0.0167662	0.0193851	0.00558541	0.0121167	-0.0159974	0.00071365	-0.00680738	-0.0227393	0	-0.0527317	-0.0702009	-0.0774198	-0.0609911	-0.0550448	-0.0924174	-0.087532	-0.0654612	-0.0577536	-0.104154	0.0960706	0	0.00225519	0.0379328	-0.00759778	0.0231447	0	0.0528231	0.0174241	0.0242292	0	0.0508373	0.0310955	0.0825458	0.00321175	0.0509529	0.0249997	0.021799	0.03692	0.0271827	0	0.0318727	0.0949114
2015-01-21	0.0557709	0.0584744	0.0502351	0.0603494	0.0541981	0.0539053	0.0512759	0.0453491	0.0604927	0.0546083	0.048138	0.0485695	0.0440485	0.0944404	0.0532081	0	0.0643381	0.0590075	0.0692719	0.0627603	0.0721549	0.0953158	0.0705753	0.0788184	0.0734715	0.074365	0.0959665	0	0.0911707	0.0952952	0.0952362	0.0294323	0	0.0592448	0.0236697	0.0465414	0	0	0.0328962	0.00756452	0.0439139	0.00851265	0.0762074	0.0580943	0.0525778	0.0199835	0	0.0308882	0.0676002
2015-01-22	-0.0167071	-0.00819055	-0.0133923	-0.0100311	-0.0113691	0.00603691	0.0199255	-0.00745984	-0.00768012	-0.0106037	-0.00703204	-0.0122581	-0.0111551	-0.0103078	-0.0123783	0.0108538	0	-0.00245809	0.0188231	0.00176609	0.0830332	0.0256044	-0.00573429	0.00542626	0.0105606	-0.0112118	0.0951218	0	-0.0247553	0.0360823	0.0101929	0.0119615	0	0.0106421	0	0.00111944	0.061072	0	0.0126813	-0.00874777	-0.00204798	-0.00805065	-0.0073766	0.046233	0.0142877	0.00732191	0	0.00801333	0.011368
2015-01-23	0.00483482	0.0202027	0	0.0177802	0.00166607	-0.0031257	0.0193777	0.00309358	0.00768012	0.002457	0	0.00196429	0.00267138	0	0.00564548	-0.105056	0.0202153	0.0111749	0.0155217	0.0138975	0.0498806	0.0176549	0.0074639	0.0191825	0.0172986	0.027093	0.0953102	0	0.0174673	0.0254166	0.0852908	0.00243605	0	0.0198727	-0.00631771	0.0148809	-0.00218927	0	0	0.0101675	0.0129485	-0.0292932	-0.00731111	0.0043819	-0.0142877	-0.00619197	0	0.00775649	-0.023747
2015-01-26	-0.00275989	-0.00989959	-0.0112435	-0.009218	-0.00979814	-0.0146415	0.0105704	0.0051348	0.00552488	-0.00780131	-0.0128576	-0.011032	-0.00925092	-0.0126384	-0.00281876	0.0519212	-0.0108877	-0.00455645	-0.0197782	-0.00807331	-0.0129448	-0.0148378	-0.0159412	0.0203741	-0.0205682	-0.0204467	0.0956085	0	-0.0155917	-0.0157667	0.0136095	0.0117915	0	0.00175049	0.0128193	-0.00574841	0.00377847	0	0.0314533	0	-0.00885668	0.00071318	-0.00289122	0.0410887	0.0434332	0.0148524	0	0.0447625	0.012379
2015-01-27	-0.026606	-0.0309224	-0.0208341	-0.0259097	-0.02136	-0.0346295	-0.0289783	-0.0121089	-0.0216146	-0.0246205	-0.0276147	-0.0252068	-0.0215987	-0.0316564	-0.0251538	-0.0151118	-0.00988728	-0.0200352	-0.014989	-0.0105203	0.0341725	-0.0136623	0.0124265	-0.0203741	-0.0205139	-0.0201173	0.0953102	0	-0.0220702	0.0254264	-0.017192	-0.00905803	0	-0.0363029	0.00845577	-0.0136178	-0.0139918	0	-0.0193753	-0.0347059	-0.0305028	-0.0167749	-0.0302515	-0.0294479	-0.0117455	0.00968866	0	0.00442316	-0.0609742
2015-01-28	-0.0126147	-0.0191499	-0.00921037	-0.0135168	-0.00812912	-0.0216083	-0.0248623	-0.00832904	-0.0162166	-0.0110451	-0.0133922	-0.00882536	-0.0122339	-0.0175472	0.012656	-0.0431101	0.00111896	0.0125805	-0.00651606	0.00585153	-0.0786137	-0.00853602	-0.00532182	-0.00607223	0.00412447	0.0288389	0.0952995	0	-0.0228434	-0.0435099	-0.0444679	-0.013128	0	-0.0177344	-0.00644662	0.0959434	-0.0184871	0	-0.0071397	-0.0436625	-0.0124056	-0.0207552	-0.0234002	-0.0234189	-0.00165543	0.00137646	0	-0.0179984	-0.00942214
2015-01-29	-0.0135039	-0.0279626	-0.0190284	-0.0235159	-0.0152028	-0.0111032	-0.0316312	-0.017933	-0.00862015	-0.0229001	-0.0266752	-0.0225534	-0.0111127	-0.0336252	-0.0198217	0.00305986	0.00272223	-0.0322091	-0.0304893	-0.0314233	-0.0417843	-0.0325586	-0.0332496	-0.0335397	-0.0276159	-0.0241808	-0.0540672	0	-0.0243634	-0.0234092	0.0120014	-0.00400308	0	0.0660728	0.0126318	0.0563753	-0.00555157	0	-0.00493828	-0.00020015	-0.0147219	0.0029564	-0.00293199	-0.0299893	-0.0150235	-0.0172035	0	-0.0109188	-0.011398
2015-01-30	0.0194741	-0.00457368	-0.00244798	0	-0.00528769	-0.0141777	-0.0167202	0.00239203	0	-0.0114287	0.00342286	0.00209744	-0.00209177	0	-0.00858877	-0.0385412	-0.0335266	0	-0.0185267	-0.00358119	-0.00472427	-0.0189395	-0.0358641	-0.00155159	-0.00342818	-0.0114399	-0.104506	0	-0.0180243	-0.0518501	-0.0513261	0.0119615	0	0.059725	-0.0211424	0.00788238	0.0278558	0	0.0169571	0.0108834	0.0116727	-0.027939	0.0039498	-0.0238488	-0.0172063	-0.0135251	0	0.0032127	0.0485654
2015-02-02	-0.0324248	-0.0289009	-0.0414641	-0.0200813	-0.0312846	-0.0442951	-0.0323264	-0.0211946	-0.0204075	-0.0383016	-0.0301517	-0.0301647	-0.0175419	-0.0630888	-0.0395893	0.0613831	-0.0358098	0	-0.0301456	-0.0225973	-0.0700172	-0.0219116	-0.0421462	-0.0421209	0.0294085	-0.0343385	0.00962568	0	-0.0453147	-0.0688382	-0.0452917	-0.0172206	0	0.00275103	-0.0345533	0.0410824	0.0218176	0	-0.0246373	-0.0117512	-0.0211411	0.0063044	-0.0260223	0.00434285	-0.0214956	0.00254994	0	-0.0140606	-0.0514015
2015-02-03	0.0187605	0.020351	0.0319654	0.0216455	0.0244448	0.0296637	0.020612	0.018004	0.023974	0.0209099	0.0288366	0.0252957	0.0334382	0.0354211	0.0265663	0.0718257	0.0499102	0.0296963	0.0482339	0.0321811	0.0926163	0.0594386	0.0477914	0.0444474	0.0301578	0.0535379	0.02482	0	0.0421169	0.0864117	0.0624922	0.00402415	0	0.0188031	0.0108835	-0.0207993	-0.00610058	0	0.00768018	0	0.0211411	0.0105027	0.0101286	0.00870764	0.0156118	0.0207232	0	0.00172068	-0.0272825
2015-02-04	-0.0187605	-0.020351	-0.019633	-0.027412	-0.0156273	-0.0196777	-0.0238488	-0.0220795	-0.0172644	-0.0117648	-0.0188635	-0.0203023	-0.0187226	-0.0354211	-0.0206689	0.00450607	-0.0192314	-0.0232854	-0.00720714	-0.00719495	-0.0334547	-0.0205704	0.0121973	-0.0248015	0.0273306	-0.0131293	-0.0369611	0	-0.0229703	-0.0172911	-0.0374584	0.0235089	0	0.0476224	-0.00207493	-0.0164605	-0.0181262	0	-0.0126813	0	-0.00951219	0	-0.0141828	-0.0197995	-0.0181124	0.00607905	0	-0.0142365	-0.013996
2015-02-05	-0.00394283	-0.00236207	-0.00505964	0.00080289	-0.0140408	-0.0033176	-0.00541811	0.0127149	0.0350433	-0.0119049	0	0.00136639	0.00145972	0	-0.00142031	-0.0118283	-0.00108739	-0.00425339	0.00813862	0.00419813	-0.025732	0.00052529	0.0198222	-0.00158935	0.0781476	0.00182275	-0.0344619	0	-0.0233972	-0.0238405	-0.0269358	-0.0142838	0	-0.0260431	-0.0153491	-0.00286561	-0.0270975	0	-0.00502628	0	-0.0160053	-0.0315882	-0.00908319	-0.0167909	0	0	0	-0.00466111	-0.0130517
2015-02-06	-0.0346681	-0.0228952	-0.0201288	-0.0179777	-0.0268027	-0.0167551	-0.00217549	-0.0297389	-0.0395113	-0.0308724	-0.00632275	-0.00567294	-0.00493512	-0.0294963	-0.0363902	-0.057251	0.0452367	-0.0120939	-0.00494126	0.00362003	0.0144346	0.0311358	-0.00092726	0.0104827	-0.0341937	0.00813948	0.00740215	0	0.00560099	-0.0119905	-0.0225309	-0.0345667	0	-0.0460176	-0.00894545	-0.0631747	-0.0406757	0	-0.0302278	0	-0.0540672	-0.0371382	-0.0688323	-0.0177372	-0.0197225	0.0370463	0	-0.011158	-0.0585117
2015-02-09	0.00408164	0	0.00516225	0.00602853	0.00536482	0.0216002	0.0185207	0.0107424	0.00516436	0.0033199	0.00484654	0.00498998	0.0112059	0.00491401	0.0152547	0	0.0938281	0.0396327	0.0331821	0.0410139	0.059519	0.0408401	0.0359095	0.088445	0.0349345	0.0381221	0.00747619	0	0.0251707	0.05746	0.0291118	-0.00126823	0	-0.0355354	-0.01357	0.0113476	-0.00086077	0	-0.00283688	0	0.00346621	-0.0048077	0	-0.00305596	0	-0.040634	-0.103293	-0.0130773	0.004381
2015-02-10	0.0164124	0.0137318	0.0371817	0.0202612	0.0106441	0.0198974	0.00957454	0.0173823	0.0266499	0.0122355	0.0188911	0.0175112	0.0171559	0.0171967	0.0270066	0	0	0.0227099	0.0138531	0.00399845	0.0324935	0.0137509	0.0109949	0.00878614	-0.00578266	0.00440082	-0.0352886	0	0.00717528	0.0113247	0.0212613	0.010729	0	0.0298683	0.00454383	0.031144	0.0117711	0	0.00519482	0	0.0245761	0.0119762	0.0194998	0.021684	0.00839166	0.0194394	0.0160999	0.0130773	0.0479715
2015-02-11	-0.00100226	-0.00684231	-0.00497337	-0.00494695	-0.00344691	-0.00500001	0.00229136	0.00161421	-0.00366674	-0.00327946	-0.00065915	-0.00413244	-0.00133672	-0.00744051	-0.00729339	0	0.0289262	0.0133914	0.00513278	0.00226069	0.00293962	0.00496836	0.00041647	-0.00142921	-0.0120435	-0.00745893	0.0390058	0	0.0239541	0.0275122	0.0229385	-0.0123166	0	0.0261762	0.00452328	0.0690449	0.0116342	0	0.0103094	0	0.00112477	0	0.0233431	0.00177922	0.00429565	0.0198664	0.00344234	0.011158	-0.00605276
2015-02-12	0.0151763	0.00240014	0	0.0059016	-0.00372539	-0.00150489	-0.00547269	0.00080613	0.0156591	-0.00281955	-0.00489128	-0.0183688	-0.00482704	-0.00224299	0	0	-0.0131463	-0.00324091	-0.00555295	-0.00799479	0.021029	-0.0117932	-0.0114114	-0.00582726	0.00585252	-0.0109926	0.00127861	0	-0.00358519	0.0108957	0.00269148	0.00696646	0	-0.0103884	0.00898564	-0.0358142	0	0	0.0051151	0	-0.0022508	0.0235305	0.0021692	0.0267087	0.0117811	-0.00586512	-0.0312296	0	-0.00101237
2015-02-13	0.00688979	0.0226859	0.00248978	0.0328514	0.00902342	0	0	0.0109524	-0.00147443	0.0181866	0.00555043	0.00498998	0.00411339	0.0122747	0.00729339	0	-0.016285	-0.0040207	0.0166189	0.00053897	-0.0379615	-0.00784955	0.00441247	-0.0029715	-0.0128777	0.00446295	0.0362627	0	0.00028444	-0.0163735	-0.0104604	0.0276974	0	0.0135821	0.0154173	0.0952587	0.0318736	0	0.0202027	0	0.0240132	0.0174185	0.0175855	-0.00031474	0.0192503	0.0472611	0.0581738	0.0171769	0.0510545
2015-02-16	0	-0.00436169	-0.007488	-0.0137912	-0.00185112	-0.00503272	-0.00853339	0.00872906	0.0126626	-0.00602551	-0.00197876	-0.00351975	-0.0116687	-0.00518904	-0.00445075	0	0.0109277	-0.00900333	-0.0144674	-0.00113817	0.0139929	-0.00506716	-0.00794595	0.00144183	-0.0160721	-0.0054957	-0.00358003	0	0.00556591	-0.00500061	0.00240282	0.00520436	0	0.0169032	0.0108358	0.0901126	0.00548503	0	0.012198	-0.0138527	0.00204066	-0.00330663	0.0144001	-0.00607809	0.0222392	0.00888669	-0.00458797	0.00324769	-0.0167768
2015-02-17	0.00513637	0.0156801	0.00250224	0.00404859	0.00369882	0.00327415	0.00214018	0.00289284	0.0178529	0.00602551	0.00474247	0.00283633	0.00414452	0.00259789	0.00445075	0	0.016601	0	0.00209457	0.0114423	0.017278	0.00555618	0.00574215	0.0226149	0.00154185	0.00720693	-0.0228917	0	0.00384609	0.0110098	0.0428483	0.0259207	0	0.0670375	0.0109465	-0.0120008	0.0283622	0	0	0.0784997	0.00749886	0	0.0161336	0.0155554	0.00214925	-0.0178531	0.031511	0.010813	0.0059943
2015-02-25	-0.00219807	0	-0.0122128	-0.0307717	-0.0108711	-0.0131614	-0.0120084	-0.0241872	-0.0325296	-0.00602551	-0.0132295	-0.0107026	-0.0153117	-0.0123067	-0.0193627	0	-0.0315149	-0.0257243	-0.0237672	0.0224992	-0.0605342	-0.031789	-0.0358289	-0.0145431	-0.0220303	-0.0151603	0.00479678	0	-0.0349039	-0.0456196	-0.044049	-0.00776587	0	-0.00542742	-0.00227066	-0.0438382	-0.00473747	0	-0.0022477	-0.0201721	-0.0280953	-0.0237186	-0.0264171	-0.00743323	-0.0067018	0.00564538	-0.0165893	-0.0032127	-0.0362287
2015-02-26	0.0360183	0.0219357	0.0246309	0.0290608	0.0250112	0.0164249	0.0152101	0.0380093	0.045328	0.0179687	0.0235584	0.0219682	0.0255985	0.0218973	0.0254001	0	0.0525478	0.0464284	0.0437062	0.0953628	0.0649227	0.0432393	0.0467996	0.0616592	0.0913239	0.0405668	0.00364528	0	0.0247807	0.033027	0.0460496	0.0139946	0	-0.00261112	0.0128743	0.0192329	0.024625	0	0.012078	0.00229694	0.0355383	0.0180977	0.0471102	0.00805667	0.0256059	0.0232686	0.04147	0.0183801	0.0586305
2015-02-27	-0.0028342	-0.00226941	-0.00743235	-0.01648	0.00181842	-0.00653761	-0.00427123	-0.00753936	-0.0108486	-0.00274349	-0.00613219	-0.00212684	0.00204472	-0.00699948	-0.00301417	0	-0.0104612	-0.00889814	-0.00844495	0.0593505	-0.00931962	-0.00960508	0	-0.0124225	-0.0255838	-0.013467	0.0227015	0	0.00585284	-0.0111501	-0.0135636	0.00883138	0	-0.0184712	0	-0.0141009	-0.00386848	0	0.00487914	-0.00992739	0.00216049	0.0270458	-0.0128509	0.00225672	-0.0115363	-0.00451016	-0.00991188	-0.00447011	-0.0145109
2015-03-02	0.00094563	-0.00194932	0.00496103	0	0.00698309	0	0.00106952	0.00312663	0.00750327	0.00593474	-0.0034085	0.00212684	-0.00892067	0	0.0406207	0	0.0104612	0.0172742	0.027139	0.00094258	0.0256638	0.00637771	0.00863925	0.0117504	0.00142109	0.0114647	0.0696386	-0.0263582	-0.00542603	-0.00591081	-0.00643597	0.00380284	0	-0.0136405	0.0436904	0.0952201	0.0136659	0	0.00968744	-0.0032881	0.0114953	0.0234145	0.00498181	0.0153499	0.00825379	0.0186596	-0.00372125	0.0120606	0.00192864
2015-03-03	-0.0390317	-0.0381156	-0.0345234	-0.0346167	-0.0354135	-0.033345	-0.0263553	-0.0303734	-0.0384941	-0.0366206	-0.0337884	-0.0270154	-0.0278023	-0.0349857	-0.0480947	0	-0.0455981	-0.0464038	-0.0459306	0.00519302	-0.0514067	-0.0505535	-0.0558745	-0.0457399	-0.0459016	-0.0427829	0.00228545	-0.0206892	-0.0405687	-0.0447337	-0.0565456	0.094912	0	-0.0379209	-0.0144977	-0.0215486	-0.0235988	0	-0.0145666	-0.0432871	-0.0404284	-0.0334397	-0.0360656	-0.0381496	-0.00093985	-0.0374181	-0.0323775	-0.0227579	-0.0440327
2015-03-04	-0.00295276	-0.00440156	-0.00513574	-0.00443314	-0.00562326	-0.00523014	-0.00439964	-0.00645684	-0.00281671	-0.00615678	-0.0064046	-0.00577116	0.00276015	-0.0150437	-0.00896136	0	0.00351958	-0.00503193	-0.00735122	-0.0248727	0.0154546	-0.00528425	-0.00321886	-0.00211361	0.00302406	-0.00875432	-0.00998001	-0.0136328	-0.00270706	0.00111212	0.00954357	0.0519967	0	-0.0223149	0.0164292	0.00535456	-0.00766287	0	0.0263289	-0.0100306	0.0064848	0.00125865	0.0030337	0.00989128	0.00539211	0.00891612	0	0.016653	0.00315911
2015-03-05	-0.0171497	-0.016077	-0.0230665	-0.0217924	-0.027496	-0.0295352	-0.0237974	-0.0149561	-0.0184362	-0.0250133	-0.0240742	-0.0256735	-0.0212646	-0.0283819	-0.016502	0	0.0210456	-0.00712514	-0.00388247	0.0560987	-0.00980168	-0.0038815	-0.00597409	0.00711559	0.00443703	-0.00317041	0.0327749	0.0092418	-0.0269473	-0.015264	-0.0195019	0.048466	0	-0.00637861	-0.0101283	0.00926425	-0.0101101	0	0.0281829	-0.0313423	-0.0107784	0.029742	-0.0258819	-0.00063012	0.0704103	0.095702	-0.033461	0.00757929	-0.0332344
2015-03-06	0.00400301	0.00687288	0.00263109	0.00352556	0.00742476	0.0261209	0.00112824	0.00382828	0.0141288	0.00291829	0.00377385	0.00520808	0.00999215	0.00756825	0.00290758	0	-0.02551	-0.00466817	0.00605644	-0.0406925	-0.0448402	0.00530475	-0.00828002	-0.0115333	-0.00333963	-0.00601612	-0.0575194	-0.0580662	-0.0027504	-0.00543198	-0.0138567	0.0956594	0	0.0377961	-0.00826451	-0.0319487	0.0247947	0	-0.0234302	0.00154505	-0.00223357	0.0295944	0.00108064	-0.00110367	0.0785497	0.00207206	0.00325262	0.0149884	0.004289
2015-03-09	0.0881343	0.0406028	0.0526437	0.0539878	0.05594	0.048527	0.0512839	0.0957071	0.0956412	0.0437124	0.0624612	0.0835934	0.0438132	0.0510552	0.0748928	0	-0.0395283	-0.0240122	-0.029455	-0.0374952	-0.0189193	-0.0179668	-0.0220812	-0.0212098	-0.0448058	-0.0161471	0.0168741	0.0253271	0.0204085	0.0290765	0.0197713	0.011069	0	-0.0142364	0.0102119	-0.0160482	-0.00623905	0	0.00258287	0.0214525	0.0152166	0.0070872	0.0196517	-0.00847563	0.00982267	-0.0152958	0.0164613	0.010288	0.0279413
[truncated: 1,866 more rows]
[truncated: 63 more columns]

## Sheet: Panel dataset
date	code	year	month	quanter	city	sector	evcent	temperature	leverage	scale	turnover_rate	short_term_liquidity_spreads	CRECI	CPI	term_structure_of_interest	credit_spread
[truncated: 12,768 more rows]

[truncated: 3 more sheets: figure1, figure2, figure3]
